# Supplementary material for: Metabolite reanalysis revealed potential biomarkers for COVID-19: a potential link with immune response
Source: Future Microbiol. 2021 May 11:10.2217/fmb-2021-0047. doi: 10.2217/fmb-2021-0047 (PMC8112156; doi:10.2217/fmb-2021-0047)
Supplement: Supplementary file 2 [file Table_S2.xlsx]

## Sheet: Clinical_information
Patient ID a	Proteomics	MS ID b	MSRep ID c	Group d	COVID-19 patients corhort	Metabolomics analysis	Metabolomics ID e	Onset date f	Admission date	Date of progression to severe state	Sampling date for metabolomics	Sampling date for proteomics	Discharge Date	Sex g	Age (year)	BMI h	Test date	WBC count, ×109/L	Lymphocyte count, ×109/L	Monocyte count, ×109/L	Platelet count, ×109/L	Test date	CRP i, mg/L	ALT j, U/L	AST k, U/L	GGT l, U/L	TBIL m, μmol/L	DBIL n, μmol/L	Creatinine, μmol/L	Glucose, mmol/L
XG1	Yes	F1_126	F1_133N	2	Training (C1)	Yes	PT1	2020-01-24	2020-01-25	/	2020-01-26	2020-02-05	2020-02-14	1	38	28.0102	2020-01-26	11.7	2.6793	1.2402	181	2020-01-26	17.9	52	37	55	8.2	2.5	80	6.18
XG2	Yes	F1_127N	/	2	Training (C1)	Yes	PT2	2020-01-31	2020-02-02	/	2020-02-03	2020-02-12	2020-02-12	1	36	24.9135	2020-02-02	4.93	1.64169	0.49793	194	2020-02-02	1.9	48.2	34	59	14.1	4.8	94	5.25
XG3	Yes	F1_127C	/	2	Training (C1)	Yes	PT3	2020-02-02	2020-02-04	/	2020-02-05	2020-02-05	2020-03-03	1	70	25.8806	2020-02-04	3.43	0.721672	0.310072	205	2020-02-04	89.9	22	30	30	12.3	3.9	93	9.21
XG4	Yes	F2_126	/	2	Training (C1)	Yes	PT4	2020-01-26	2020-02-01	/	2020-02-02	2020-02-02	2020-02-10	1	33	27.0416	2020-02-01	3.76	1.45888	0.22184	144	2020-02-01	0.5	27.1	23	23	18.9	6.3	88	5.88
XG5	Yes	F2_127N	/	2	Training (C1)	Yes	PT5	2020-01-24	2020-01-25	/	2020-01-25	2020-01-25	2020-02-11	1	33	25.9259	2020-01-25	3.17	1.1	0.4	144	2020-01-26	12.46	30	30	29	13.1	5.5	110	5.12
XG6	Yes	F2_127C	/	2	Training (C1)	Yes	PT6	2020-01-21	2020-01-23	/	2020-01-23	2020-01-28	2020-02-14	0	45	23.2335	2020-01-23	5.09	1.4	0.6	221	2020-01-24	4	10	19	13	6	2.5	61	4.61
XG7	Yes	F3_126	F5_133N	2	Training (C1)	Yes	PT7	2020-01-26	2020-01-30	/	2020-01-31	2020-02-07	2020-02-15	0	46	25.6821	2020-01-30	5.24	2.17146	0.353176	205	2020-01-30	5.2	16	19	21	5.9	2.1	55	7.21
XG8	Yes	F3_127N	/	2	Training (C1)	Yes	PT8	2020-01-24	2020-01-29	/	2020-01-30	2020-02-07	2020-02-08	1	21	30.4498	2020-01-29	7.14	1.17953	0.39984	211	2020-01-29	7.37	37.3	21	48	14.7	5.7	88	8.12
XG9	Yes	F3_127C	/	2	Training (C1)	Yes	PT9	2020-01-31	2020-02-03	/	2020-02-05	2020-02-06	2020-03-03	1	63	19.1571	2020-02-03	3.86	0.86078	0.780106	145	2020-02-03	4.8	20	28	16	15.3	6.4	84	5.26
XG10	Yes	F4_126	/	2	Training (C1)	Yes	PT10	2020-01-28	2020-01-31	/	2020-02-01	2020-02-01	2020-02-07	1	27	22.4913	2020-01-31	6.56	1.33824	0.43296	199	2020-01-31	41.4	16.2	18	20	23	8.5	77	6.14
XG11	Yes	F4_127N	/	2	Training (C1)	Yes	PT11	2020-01-24	2020-01-25	/	2020-01-25	2020-01-29	2020-02-23	0	34	26.6667	2020-01-25	5.21	0.9576	0.4452	197	2020-01-26	4.33	20	24	26	6.8	2.4	66	5.05
XG12	No	/	/	2	/	Yes	PT12	2020-01-26	2020-01-31	/	2020-01-31	/	2020-02-29	0	54	26.4381	2020-01-31	4.83	1.86921	0.18837	181	2020-01-31	2.4	21	22	16	6.2	2.1	60	6.2
XG13	Yes	F4_127C	/	2	Training (C1)	Yes	PT13	2020-01-23	2020-01-24	/	2020-01-25	2020-02-07	2020-02-07	1	31	23.1206	2020-01-24	5.71	1.3	0.8	213	2020-01-25	1.53	22	24	19	11.2	4.6	94	4.96
XG14	Yes	F5_126	/	2	Training (C1)	Yes	PT14	2020-01-22	2020-01-25	/	2020-01-26	2020-02-06	2020-02-18	0	37	21.4844	2020-01-25	4.18	2.1	0.3	217	2020-01-25	2.44	17	20	18	6.9	2.8	62	4.76
XG15	Yes	F5_127N	/	2	Training (C1)	Yes	PT15	2020-01-28	2020-01-29	/	2020-01-29	2020-02-01	2020-02-22	1	59	20.2812	2020-01-29	7	1.253	0.77	198	2020-01-29	17.3	21	33	40	9.6	2.9	110	4.87
XG16	Yes	F5_127C	/	2	Training (C1)	Yes	PT16	2020-01-28	2020-02-01	/	2020-02-02	2020-02-02	2020-02-13	1	39	24.2215	2020-02-01	3.01	0.750694	0.362404	76	2020-02-01	9.7	17.7	30	13	31.4	13.8	84	5.5
XG17	Yes	F6_126	/	2	Training (C1)	Yes	PT17	2020-01-21	2020-01-23	/	2020-01-23	2020-02-02	2020-02-02	1	32	30.1162	2020-01-24	5.6	1.9488	0.644	228	2020-01-24	2.3	35	29	44	12.1	4	82	4.9
XG18	Yes	F6_127N	/	2	Training (C1)	Yes	PT18	2020-01-28	2020-01-29	/	2020-02-07	2020-01-29	2020-02-10	1	20	18.937	2020-01-29	6.15	1.6	0.3	202	2020-01-29	15.4	31	28	21	6.8	1.8	92	6.79
XG19	Yes	F6_127C	/	2	Training (C1)	Yes	PT19	2020-01-25	2020-01-25	/	2020-01-25	2020-01-25	2020-02-18	1	46	26.7299	2020-01-25	5.62	1	0.4	179	2020-01-26	6.85	30	27	68	10.4	2.8	100	9.91
XG26	Yes	F1_128C	/	3	Training (C1)	Yes	ZX1	2020-01-23	2020-01-25	2020-01-27	2020-01-25	2020-01-25	2020-02-09	1	30	24.8016	2020-01-25	5.19	1.2	0.4558	118	2020-01-25	42.53	69	77	77	11.8	3.8	89	6.95
XG27	Yes	F1_128N	/	3	Training (C1)	Yes	ZX2	2020-01-25	2020-01-28	2020-01-28	2020-01-28	2020-01-28	2020-03-05	1	34	26.9388	2020-01-28	6	1.062	0.432	112	2020-01-28	58.55	21	26	21	24.9	10.2	103	7.32
XG28	No	/	/	3	/	Yes	ZX3	2020-01-15	2020-01-27	2020-01-28	2020-02-07	/	2020-02-18	1	51	27.3438	2020-01-27	4.7	1.1092	0.5922	185	2020-01-27	9.7	37	45	25	15.4	5	98	16.28
XG29	Yes	F2_128C	/	3	Training (C1)	Yes	ZX4	2020-01-19	2020-01-24	2020-01-23	2020-02-03	2020-01-25	2020-02-18	1	47	22.2656	2020-01-24	6.76	0.9	0.5	240	2020-01-25	16.9	24	26	15	5.3	1.5	335	5.42
XG30	No	/	/	3	/	Yes	ZX5	2020-01-23	2020-01-25	2020-01-31	2020-02-09	/	2020-02-27	0	56	28.7317	2020-01-26	1.9	0.8645	0.2489	121	2020-01-26	2.76	21	28	72	9.9	3	78	5.95
XG31	Yes	F2_129C	/	3	Training (C1)	Yes	ZX6	2020-01-21	2020-01-23	2020-01-24	2020-01-23	2020-01-24	2020-02-08	1	54	31.2669	2020-01-23	5.5	1.441	0.649	119	2020-01-24	31	97	47	55	32.7	17.9	69	8.1
XG32	No	/	/	3	/	Yes	ZX7	2020-01-09	2020-01-24	2020-01-25	2020-01-24	/	2020-02-14	1	74	27.0552	2020-01-24	3.75	0.7	0.4	120	2020-01-26	12.7	22	33	17	22.5	8.4	67	7.66
XG33	Yes	F3_128C	F6_133N	3	Training (C1)	Yes	ZX8	2020-01-23	2020-01-24	2020-01-27	2020-01-24	2020-02-03	2020-02-18	0	35	25.6489	2020-01-24	5.98	1.6	0.6	301	2020-01-24	1.99	34	28	50	5.6	1.8	72	5.48
XG34	Yes	F3_128N	/	3	Training (C1)	Yes	ZX9	2020-01-20	2020-01-20	2020-01-21	2020-01-27	2020-01-24	2020-02-15	0	62	27.9904	2020-01-20	3.7	0.7844	0.2812	156	2020-01-21	23.5	11	25	20	6.3	3.2	73	8.76
XG35	Yes	F3_129C	/	3	Training (C1)	Yes	ZX10	2020-02-02	2020-02-04	2020-02-07	2020-02-05	2020-02-05	2020-03-02	1	43	24.3865	2020-02-04	7.59	0.783288	0.59961	174	2020-02-04	37.9	24	24	24	36.4	13.6	95	8.72
XG36	Yes	F4_128C	/	3	Training (C1)	Yes	ZX11	2020-01-18	2020-01-31	2020-01-31	2020-02-02	2020-02-01	2020-02-22	1	47	22.7204	2020-01-31	9.14	0.625176	0.250436	292	2020-01-31	29.9	19.6	19	50	15.3	6.2	93	25.63
XG37	Yes	F4_128N	/	3	Training (C1)	Yes	ZX12	2020-02-02	2020-02-04	2020-02-05	2020-02-05	2020-02-05	2020-02-23	1	70	24.3824	2020-02-04	6.22	0.430424	0.21148	191	2020-02-04	64.8	30	38	46	11.3	4.7	85	15.31
XG38	Yes	F5_128C	/	3	Training (C1)	Yes	ZX13	2020-01-24	2020-02-01	2020-02-01	2020-02-02	2020-02-02	2020-02-12	0	64	21.0517	2020-02-01	12.89	0.378966	0.494976	247	2020-02-02	63.5	12.1	15	24	17.7	6.7	67	8.47
XG39	Yes	F5_128N	/	3	Training (C1)	Yes	ZX14	2020-01-24	2020-02-02	2020-02-02	2020-02-03	2020-02-03	2020-03-09	1	75	24.4646	2020-02-03	6.77	0.679708	0.469838	234	2020-02-03	101.89	37	77	78	11	3.8	76	4.58
XG40	Yes	F6_128C	/	3	Training (C1)	Yes	ZX15	2020-02-01	2020-02-03	2020-02-08	2020-02-04	2020-02-04	2020-02-21	1	51	23.4221	2020-02-03	8.77	2.56084	0.42096	158	2020-02-03	15	34.7	31	64	25.9	9.9	89	7.79
XG41	No	/	/	3	/	Yes	ZX16	2020-01-09	2020-01-19	2020-01-19	2020-01-19	/	2020-02-21	0	55	22.5827	2020-01-20	6.9	0.3726	0.1242	125	2020-01-20	185	20	64	37	6.1	2.7	62	7.05
XG42	Yes	F6_128N	/	3	Training (C1)	Yes	ZX17	2020-01-27	2020-02-01	2020-02-04	2020-02-02	2020-02-02	2020-03-02	0	52	24.6755	2020-02-01	3.91	0.982974	0.200974	175	2020-02-01	17.9	29.4	29	27	15.5	6.5	63	7.35
XG20	Yes	F7_126	/	2	Test 1 (C2)	Yes	PT20	2020-01-28	2020-01-31	/	2020-02-01	2020-02-01	2020-02-12	1	60	28.9008	2020-01-31	5.03	1.34804	0.37222	209	2020-01-31	0.5	32.6	26	18	27	9.6	75	4.47
XG21	Yes	F7_127N	/	2	Test 1 (C2)	Yes	PT21	2020-01-22	2020-01-26	/	2020-01-27	2020-02-07	2020-02-15	0	45	21.8549	2020-01-26	6.8	1.7272	0.4216	261	2020-01-26	9.37	13	21	16	4	0.8	59	6.19
XG22	Yes	F7_127C	/	2	Test 1 (C2)	Yes	PT22	2020-01-12	2020-01-26	/	2020-01-26	2020-01-26	2020-03-04	1	43	20.7612	2020-01-26	8.17	2.6	1	248	2020-01-26	26.41	23.1	23	23	31.3	11.1	89	12.86
XG23	Yes	F8_126	/	2	Test 1 (C2)	Yes	PT23	2020-01-30	2020-02-02	/	2020-02-03	2020-02-03	2020-02-23	1	44	22.8374	2020-02-02	5.97	2.28293	0.641178	137	2020-02-02	1.7	20.9	20	22	14.9	5.9	70	7.59
XG24	Yes	F8_127N	/	2	Test 1 (C2)	Yes	PT24	2020-02-01	2020-02-02	/	2020-02-03	2020-02-03	2020-03-10	0	56	20.4491	2020-02-02	4.01	1.2	0.4191	206	2020-02-02	1.7	31.2	41	14	5.2	2.2	65	8.72
XG25	Yes	F8_127C	/	2	Test 1 (C2)	Yes	PT25	2020-01-26	2020-01-31	/	2020-02-03	2020-02-03	2020-02-08	1	43	26.8136	2020-01-31	5.08	0.773176	0.52832	183	2020-01-31	45.3	43.8	31	49	36.5	16.2	71	5.4
XG43	Yes	F7_128C	/	3	Test 1 (C2)	Yes	ZX18	2020-01-24	2020-02-01	2020-02-04	2020-02-02	2020-02-02	2020-02-27	1	55	24.9135	2020-02-01	6.08	0.652992	0.330752	138	2020-02-01	89.8	44	61	32	20.9	8.5	142	21.37
XG44	Yes	F7_128N	/	3	Test 1 (C2)	Yes	ZX19	2020-01-24	2020-02-01	2020-02-04	2020-02-02	2020-02-02	2020-03-05	0	65	24.0882	2020-02-04	6.13	0.462202	0.210872	124	2020-02-04	173.9	63.1	85	76	17.3	7.5	169	8.63
XG45	Yes	F8_128C	/	3	Test 1 (C2)	Yes	ZX20	2020-01-10	2020-02-02	2020-02-04	2020-02-03	2020-02-03	2020-02-23	1	62	/	2020-02-02	5.62	0.900324	0.4215	123	2020-02-02	7.1	53.2	57	33	18.8	6.8	72	7.31
XG46	Yes	F8_128N	/	3	Test 1 (C2)	Yes	ZX21	2020-01-21	2020-01-31	2020-01-31	2020-02-02	2020-02-02	2020-02-20	0	59	28.3447	2020-01-31	23.55	0.64527	0.69237	287	2020-01-31	13	18.5	14	22	16.9	6.3	88	9.84
X2-2	Yes	X2-2	/	2	Test 2 (C3)	Yes	X2-2	2020-01-31	2020-01-31	/	2020-02-01	2020-02-01	2020-03-11	0	55	21.7181	2020-01-31	10	1.6	0.76	290	2020-01-31	1.3	14	20	29	8.6	2.8	66	6.6
X2-3	Yes	X2-3	/	2	Test 2 (C3)	Yes	X2-3	2020-01-30	2020-02-01	/	2020-02-02	2020-02-02	2020-03-05	1	18	20.061	2020-02-01	6.74	1.6	0.5	215	2020-02-01	0.5	9.6	19	10	11.1	3.9	68	5.61
X2-8	Yes	X2-8	/	2	Test 2 (C3)	Yes	X2-8	2020-01-28	2020-02-01	/	2020-02-02	2020-02-02	2020-02-08	1	36	21.83	2020-02-01	7.91	2.42837	0.71981	334	2020-02-01	0.1	9.5	13	12	11.9	5	80	7.87
X2-9	Yes	X2-9	/	2	Test 2 (C3)	Yes	X2-9	2020-01-27	2020-02-10	/	2020-02-11	2020-02-11	2020-03-04	0	54	24.3911	2020-02-10	4	1.372	0.372	254	2020-02-10	3.5	25.8	23	27	6.9	2.9	84	6.25
X2-11	Yes	X2-11	/	2	Test 2 (C3)	Yes	X2-11	2020-02-02	2020-02-05	/	2020-02-06	2020-02-06	2020-03-03	1	37	22.4609	2020-02-05	4.22	1.41961	0.292868	160	2020-02-05	0.8	12.8	13	13	9	3.3	58	7.56
X2-20	Yes	X2-20	/	2	Test 2 (C3)	Yes	X2-20	2020-01-29	2020-02-03	/	2020-02-04	2020-02-04	2020-03-07	1	51	24.0882	2020-02-03	4.74	1.63056	0.48822	223	2020-02-03	23.2	17.4	22	12	3.4	1.3	60	8.08
X2-21	Yes	X2-21	/	2	Test 2 (C3)	Yes	X2-21	2020-01-30	2020-02-02	/	2020-02-03	2020-02-03	2020-02-12	1	48	23.1473	2020-02-02	4.3	1.4792	0.3698	182	2020-02-02	0.8	20.2	19	12	18.8	7.4	62	5.63
X2-22	Yes	X2-22	/	2	Test 2 (C3)	Yes	X2-22	2020-01-31	2020-02-03	/	2020-02-04	2020-02-04	2020-02-21	0	66	24.9135	2020-02-03	6.31	1.67215	0.49849	241	2020-02-03	85.4	17.5	22	42	20.2	8.7	74	18.02
X2-23	Yes	X2-23	/	2	Test 2 (C3)	Yes	X2-23	2020-01-28	2020-01-31	/	2020-02-01	2020-02-01	2020-02-08	0	37	22.8374	2020-01-31	8.46	2.36034	0.38916	247	2020-01-31	0.5	39.2	25	47	14.1	5.2	83	10.08
X2-24	Yes	X2-24	/	2	Test 2 (C3)	Yes	X2-24	2020-01-24	2020-01-31	/	2020-02-01	2020-02-01	2020-02-18	0	46	27.6817	2020-01-31	4.95	1.782	0.50985	185	2020-01-31	16.6	42.9	36	74	9.9	4	88	5.65
X2-26	Yes	X2-26	/	2	Test 2 (C3)	Yes	X2-26	2020-01-23	2020-02-01	/	2020-02-02	2020-02-02	2020-02-14	0	39	28.5467	2020-02-01	5.54	1.52018	0.611616	229	2020-02-01	17.8	21.7	22	38	17	5.5	101	6.78
X2-28	Yes	X2-28	/	2	Test 2 (C3)	Yes	X2-28	2020-01-30	2020-02-02	/	2020-02-03	2020-02-03	2020-02-18	0	47	30.6793	2020-02-02	13.29	1.28116	0.417306	331	2020-02-02	5.2	67	24	108	10	3.8	75	12.94
X2-7	Yes	X2-7	/	3	Test 2 (C3)	Yes	X2-7	2020-02-01	2020-02-09	2020-02-09	2020-02-09	2020-02-09	2020-02-26	1	65	22.2222	2020-02-09	6.19	0.689566	0.522436	257	2020-02-09	10.4	31.6	41	25	24.4	10.6	56	6.16
X2-13	Yes	X2-13	/	3	Test 2 (C3)	Yes	X2-13	2020-01-30	2020-02-09	2020-02-09	2020-02-10	2020-02-10	2020-03-07	1	51	/	2020-02-10	4.38	0.693792	0.211992	209	2020-02-10	16.7	17.8	27	19	19.8	7.4	75	7.64
X2-14	Yes	X2-14	/	3	Test 2 (C3)	Yes	X2-14	2020-02-01	2020-02-07	2020-02-09	2020-02-08	2020-02-08	2020-03-09	0	56	26.5731	2020-02-07	7.55	0.24311	0.2718	112	2020-02-07	7	55.2	30	76	15.3	4.9	75	16.08
X2-16	Yes	X2-16	/	3	Test 2 (C3)	Yes	X2-16	2020-01-31	2020-02-10	2020-02-12	2020-02-11	2020-02-11	2020-03-03	0	33	26.3656	2020-02-10	10.05	0.63717	0.52662	200	2020-02-10	29.9	17.5	13	37	11.6	3.3	93	9.92
X2-18	Yes	X2-18	/	3	Test 2 (C3)	Yes	X2-18	2020-01-30	2020-02-06	2020-02-07	2020-02-07	2020-02-07	2020-03-10	0	68	/	2020-02-06	7.76	0.4	0.4	151	2020-02-06	1.3	10.1	28	22	11.2	3.9	61	8.29
X2-19	Yes	X2-19	/	3	Test 2 (C3)	Yes	X2-19	2020-02-14	2020-02-15	2020-02-15	2020-02-17	2020-02-17	2020-03-07	1	77	26.2227	2020-02-16	4.31	0.862	0.33187	161	2020-02-16	27.2	9.5	15	14	9.2	3.8	81	8.01
X2-12	Yes	X2-12	/	3	Test 2 (C3)	Yes	X2-12	2020-01-26	2020-02-03	2020-02-03	2020-02-04	2020-02-04	2020-03-04	0	44	29.4118	2020-02-03	5.91	1.19027	0.622914	287	2020-02-03	56.5	28.1	28	37	10.5	4.7	75	9.44
JBDZ1	Yes	F1_129N	/	1		Yes	jbdz1		2020-01-22					1	61	20.7612	2020-01-22	12.2	0.8	0.7	116	2020-01-23	22.3	52	172	15	14.9	6	67	5.66
JBDZ2	Yes	F1_130C	/	1		Yes	jbdz2		2020-02-06					1	57	24.7409	2020-02-07	6.6	1.9	0.6	166	2020-02-07	/	824	743	148	403.4	254.4	87	3.65
JBDZ3	Yes	F1_130N	/	1		Yes	jbdz3		2020-01-25					1	53	/	2020-01-25	13.5	0.9	0.3	332	2020-01-25	10.9	9	18	9	16	2.2	4	6.85
JBDZ4	Yes	F2_129N	/	1		Yes	jbdz4		2020-02-03					1	65	26.9896	2020-02-04	6.8	3	0.5	171	2020-02-04	/	73	58	264	26.4	10.4	58	4.25
JBDZ5	Yes	F2_130C	/	1		Yes	jbdz5		2020-02-02					1	60	20.7612	2020-02-02	5.6	0.5	0.2	80	2020-02-02	10.3	30	35	27	10.8	4.9	65	5.58
JBDZ6	Yes	F2_130N	/	1		Yes	jbdz6		2020-02-04					1	61	27.0416	2020-02-05	6.5	0.6	0.4	37	2020-02-05	49	54	66	57	146.9	78.5	82	5.87
JBDZ7	Yes	F3_129N	/	1		Yes	jbdz7		2020-02-03					1	48	26.1224	2020-02-04	9.6	0.9	0.8	123	2020-02-04	103.9	97	85	57	12.8	5.3	79	6.27
JBDZ8	Yes	F3_130C	/	1		Yes	jbdz8		2020-02-06					0	55	21.2279	2020-02-07	7.1	1.6	0.6	225	2020-02-07	2.1	10	19	17	22.8	4.7	68	5.46
JBDZ9	Yes	F3_130N	F3_133N	1		Yes	jbdz9		2020-02-06					1	56	/	2020-02-07	5.5	0.6	0.8	214	2020-02-06	24.3	12	25	28	11.4	3.9	95	5.69
JBDZ10	Yes	F4_129N	/	1		Yes	jbdz10		2020-02-02					1	61	24.6914	2020-02-02	7.6	2.3	0.6	173	2020-02-02	1	30	35	175	22	5.3	114	5.61
JBDZ11	Yes	F4_130C	/	1		Yes	jbdz11		2020-02-14					1	64	19.5918	2020-02-15	5.5	0.2	0.1	201	2020-02-15	299.7	98	211	29	20.8	11.3	170	5
JBDZ12	Yes	F4_130N	/	1		Yes	jbdz12		2020-02-02					0	36	25.9701	2020-02-02	3.3	0.9	0.3	262	2020-02-02	/	7	21	50	3.8	2.4	45	5.29
JBDZ13	Yes	F5_129N	/	1		Yes	jbdz13		2020-02-02					0	23	22.2222	2020-02-04	9.6	0.7	0.5	208	2020-02-04	/	8	23	9	13.7	4.4	62	5.43
JBDZ14	Yes	F5_130C	/	1		Yes	jbdz14		2020-02-03					0	32	24.8358	2020-02-04	5.8	2.2	0.3	230	2020-02-04	<1.3	10	21	15	13	3.4	47	4.62
JBDZ15	Yes	F5_130N	/	1		Yes	jbdz15		2020-02-03					0	25	21.83	2020-02-03	8.5	1.2	0.7	240	2020-02-03	153.3	42	46	41	10.5	3.2	56	6.47
JBDZ16	Yes	F6_129N	/	1		Yes	jbdz16		2020-02-06					1	38	27.4406	2020-02-06	4.3	0.8	0.4	236	2020-02-06	4.7	78	41	85	9.2	2.6	80	6.31
JBDZ17	Yes	F6_130C	/	1		Yes	jbdz17		2020-02-03					0	67	25.1532	2020-02-04	8.6	0.7	0.3	216	2020-02-04	230.7	9	19	13	15.4	6.3	74	4.48
JBDZ18	Yes	F6_130N	/	1		Yes	jbdz18		2020-02-07					1	35	/	2020-02-08	24.2	0.5	0.6	275	2020-02-08	45.7	24	42	22	18.3	5.9	67	4.83
JBDZ19	Yes	F7_129N	/	1		Yes	jbdz19		2020-02-05					1	47	/	2020-02-06	13.5	1.5	0.7	214	2020-02-06	1.7	15	16	35	15.6	4.1	68	5.02
JBDZ20	Yes	F7_130C	/	1		Yes	jbdz20		2020-02-05					0	41	/	2020-02-06	9.5	0.3	0.2	214	2020-02-06	8.3	29	23	34	7.5	2.6	39	5.44
JBDZ21	Yes	F7_130N	/	1		Yes	jbdz21		2020-02-05					1	61	24.6914	2020-02-06	11	1.3	0.7	166	2020-02-06	84.9	15	18	35	14.1	5.1	125	5.83
JBDZ22	Yes	F8_129N	F7_133N	1		Yes	jbdz22		2020-02-04					1	67	21.8724	2020-02-04	7.9	4.1	0.5	137	2020-02-06	73.6	12	10	46	16.4	10	109	6.51
JBDZ23	No	/	/	1		Yes	jbdz23		2020-01-31					1	48	24.7252	2020-01-31	5.5	1.4	0.5	189	2020-02-01	9.3	27	24	41	11.8	4.5	84	10.53
JBDZ24	Yes	F8_130C	/	1		Yes	jbdz24		2020-02-11					1	45	20.0617	2020-02-11	6.3	1.1	0.7	210	2020-02-12	16.9	55	32	55	19.1	5.9	92	5.08
JBDZ25	Yes	F8_130N	/	1		Yes	jbdz25		2020-02-10					0	24	19.1406	2020-02-10	7.5	1.7	0.9	178	2020-02-11	15	9	17	16	8.8	3.1	57	6.11
HC1	Yes	F1_131C	/	0		Yes	jkdz1							1	50	24.2215
HC2	Yes	F1_131N	/	0		Yes	jkdz2							1	47	20.7612
HC3	Yes	F1_132C	/	0		Yes	jkdz3							1	51	24.2215
HC4	Yes	F2_131C	/	0		Yes	jkdz4							1	54	26.6436
HC5	Yes	F2_131N	/	0		Yes	jkdz5							1	37	24.2215
HC6	Yes	F2_132C	/	0		Yes	jkdz6							0	44	23.4375
HC7	Yes	F3_131C	/	0		Yes	jkdz7							1	30	25.9516
HC8	No	/	/	0		Yes	jkdz8							1	29	26.6436
HC9	Yes	F3_132C	/	0		Yes	jkdz9							0	53	23.0469
HC10	Yes	F4_131C	/	0		Yes	jkdz10							1	57	26.9896
HC11	No	/	/	0		Yes	jkdz11							1	41	25.9516
HC12	Yes	F4_131N	/	0		Yes	jkdz12							1	49	25.6055
HC13	Yes	F4_132C	/	0		Yes	jkdz13							1	46	24.5675
HC14	No	/	/	0		Yes	jkdz14							1	34	23.5294
HC15	No	/	/	0		Yes	jkdz15							1	41	24.2215
HC16	No	/	/	0		Yes	jkdz16							1	39	22.4913
HC17	Yes	F5_132C	/	0		Yes	jkdz17							0	50	21.4844
HC18	No	/	/	0		Yes	jkdz18							1	49	22.4913
HC19	Yes	F6_131C	/	0		Yes	jkdz19							0	52	23.4375
HC20	Yes	F6_131N	/	0		Yes	jkdz20							0	38	23.4375
HC21	No	/	/	0		Yes	jkdz21							1	55	22.4913
HC22	Yes	F7_131C	F8_133N	0		Yes	jkdz22							1	51	26.9896
HC23	Yes	F7_131N	/	0		Yes	jkdz23							1	43	22.4913
HC24	Yes	F8_131C	/	0		Yes	jkdz24							0	38	19.9219
HC25	Yes	F8_131N	/	0		Yes	jkdz25							0	44	20.7031
HC26	Yes	F3_131N	/	0		No	/							1	28	27.6817
HC27	Yes	F5_131N	/	0		No	/							1	38	32.872
HC28	Yes	F6_132C	/	0		No	/							1	54	27.6817
