# Supplementary material for: Metabolite reanalysis revealed potential biomarkers for COVID-19: a potential link with immune response
Source: Future Microbiol. 2021 May 11:10.2217/fmb-2021-0047. doi: 10.2217/fmb-2021-0047 (PMC8112156; doi:10.2217/fmb-2021-0047)
Supplement: Supplementary file 3 [file Table_S3.xlsx]

## Sheet: Legend
Table S2. the metabolite matrix (942 features) for 96 samples (25 healthy, 25 non-COVID-19, 21 severe and 25 non-severe) .
Matabolomics, matrix of metabolite.
Metabolomics ID, the ID of the sample analyzed for metabolomics.
Metabolites *, This metabolite is calibrated with a standard substance.

## Sheet: Metabolomics
Metabolites	Metabolomics ID
Metabolites	PT1	PT2	PT3	PT4	PT5	PT6	PT7	PT8	PT9	ZX1	ZX2	ZX3	ZX4	ZX5	ZX6	ZX7	jbdz1	jbdz2	jbdz3	jbdz4	jbdz5	jbdz6	jbdz7	jbdz8	jkdz1	jkdz2	jkdz3	jkdz4	jkdz5	jkdz6	jkdz7	jkdz8	PT10	PT11	PT12	PT13	PT14	PT15	PT16	PT17	ZX8	ZX9	ZX10	ZX11	ZX12	ZX13	ZX14	jbdz9	jbdz10
(14 or 15)-methylpalmitate (a17:0 or i17:0)	12287208	8759014	7412357	7732122	9523999	10075617	11539208	6.39802e+06	7.0845e+06	15193442	9191538	13943958	10049467	9273718	8.26272e+06	6456886	6934753	8905790	6727306	8.07331e+06	7.16172e+06	16794098	6473080	32945466	7439425	8212134	6727393	9237738	16576248	14113508	13881904	14007924	6.39786e+06	11013969	7.03333e+06	7808565	14312709	7375160	8154088	14176780	8808459	8951813	9702994	7067742	7.67813e+06	5.95065e+06	9728899	11863587	10477845
(16 or 17)-methylstearate (a19:0 or i19:0)	1.51648e+06	1.02431e+06	830820	960255	1.07476e+06	1.23265e+06	1.09981e+06	643516	756013	1.43527e+06	909819	1.09332e+06	1.06049e+06	1.0134e+06	1.02751e+06	754996	706130	964510	902619	1.04039e+06	837799	2.2208e+06	750350	2.57737e+06	1.00701e+06	931975	597570	1.04385e+06	1.89881e+06	3054365	1874052	1.51531e+06	525769	1.09899e+06	924603	685906	1.56826e+06	769107	1.02441e+06	1.23122e+06	953554	876484	1.05585e+06	627519	466395	740318	983813	1599912	1.26497e+06
(2 or 3)-decenoate (10:1n7 or n8)	1.16541e+06	350099	869458	656988	1.00221e+06	935601	308954	1.10986e+06	722348	928343	308435	162527	1.91579e+06	936845	1.53465e+06	311083	1489223	3.35917e+06	3.7764e+06	1.44127e+06	2.30837e+06	4.07517e+06	1.05886e+06	1387516	832046	854999	162133	803272	1682666	2.28968e+06	596591	644777	297829	829001	506126		145337	1.11115e+06	1.1377e+06	623500	224002		1.621e+06	1.2625e+06	136620	175719	667319	1.23914e+06	1.18751e+06
(2,4 or 2,5)-dimethylphenol sulfate	27345.4	90617											182047				22688.1							40492.5	79229.4	146257	109285	44204.3	781609	80404.4	901579	399109	90617															19784.9
(R)-3-hydroxybutyrylcarnitine			28797.8	59604.2	188893	189118	111599						115096						2.35083e+06					490084						50869.1				110766		146125		101388	77791.7	1.56259e+06	86764.6			971725
(S)-3-hydroxybutyrylcarnitine	685162	192375	104755	113109	33130.4	425971	235495		93213.7	169462	213251		274423		991367				395119		224498										91668.7			286067	421548	67514.7		262619	142756	213251	266891	148069	284693	164271	161781	189546	665142
(S)-a-amino-omega-caprolactam		1.0008e+06	563601		230701					1.41555e+06	337258		2.28728e+06		1159243	759445	496255	1.03505e+06	3.08717e+06	515315	395629	641428	485458	427631		404828	352701		887505			869743		539387	684830	602514	365253	424877	297967		231673	1.19949e+06	1.03387e+06	495408	487698	575820		412368	938203
1-(1-enyl-oleoyl)-GPE (P-18:1)*	2.33628e+06		761054			372294	775344		1.58612e+06				587218		483153	410226	1.8599e+06	944775		1.79906e+06	1.39496e+06	440933	667945	2605482	1.98618e+06	1.44572e+06	870419	573630	2.61169e+06	1.12701e+06		631796	712906	900344	1.2711e+06	609372	1.7911e+06	2.06949e+06	601392	260602	419546	465320	793407	138702	728998	943454	464593	1.20339e+06	568603
1-(1-enyl-palmitoyl)-2-arachidonoyl-GPC (P-16:0/20:4)*	37113956	16333119	21150526	12730246	11417010	41709148	18746066	24006246	45766228	15873431	14294035	13790879	26258376	5.4886e+06	18445158	20884952	43012468	50521448	24965504	38861916	41671008	20971062	19021626	20729272	44282120	28521756	34287632	20891072	57825548	22631514	18902350	30355354	23023792	26609052	30189316	24757716	21575452	15992726	14918875	22206588	17080294	15938302	11178049	16063988	19606012	13459079	11530370	27844450	28703462
1-(1-enyl-palmitoyl)-2-arachidonoyl-GPE (P-16:0/20:4)*	18988858	8.12885e+06	12264365	3.58409e+06		12852946	8458881	15522428	22566136	9333536	7.48443e+06	9717852	14695928	2482109		9233791	19635220		4453035	19787132	8.05782e+06	2.53801e+06	6.76927e+06	23699692	21753136	15597741	11376893	6.34816e+06	24357500	10309129	5.91253e+06	11529257	12609973	9315872	17545274	7.58996e+06	18911816	12796563	7.48399e+06	10955761	8430870	7.33967e+06	7422542	4392172	13435508	9256510	3.90105e+06	10650353	6.03681e+06
1-(1-enyl-palmitoyl)-2-linoleoyl-GPC (P-16:0/18:2)*	22958420	16950426	22730114	10716869	13640909	33893220	10354358	15100507	39613920	24481532	15292886	16182962	20163070	4948518	15553679	22461420	34767664	32662700	21200526	41520160	18283086	29682120	10898717	21846086	47040600	21651098	24157982	22133214	44104852	34157140	20496488	27094480	16239704	16701204	24430146	20657706	35810764	23129382	18901574	20745482	15662354	7975121	12543282	10197211	21894976	17773484	16511043	22511246	15416573
1-(1-enyl-palmitoyl)-2-linoleoyl-GPE (P-16:0/18:2)*	1271725	2068812	912050		820140	1.20192e+06	1.13221e+06		2685984		354822	1794148	2.46378e+06			914651	2.84743e+06	2.09433e+06		4.39856e+06	845250	758774	474804	5.0012e+06	5041876	1.66137e+06	1302231	1.40701e+06	4.78272e+06	3.39124e+06	1.54445e+06	2.06923e+06	1.3462e+06	1.20868e+06	2.29942e+06	1602911	2.77258e+06	3497100	1.43653e+06	1628956	1.02153e+06	777988	1.31347e+06	403744	1.31569e+06	1.51362e+06	433716	2.36451e+06	1.0456e+06
1-(1-enyl-palmitoyl)-2-oleoyl-GPC (P-16:0/18:1)*	8039238	6.28796e+06	9697182	4.72436e+06	5.26388e+06	17487676	3332766	6340338	23464218	7514498	7194789	4.8344e+06	8988228	1873999	9772626	8243330	15188288	26027598	12274539	16230506	15793062	19326256	5763084	9782364	14989200	8411013	10196903	7.15148e+06	15078055	9094777	5.86399e+06	8.35484e+06	7.20445e+06	8996270	13266352	8.12403e+06	9855467	5557896	6.96748e+06	7467139	5.35463e+06	4.87547e+06	6232693	5.42912e+06	10037119	6.79917e+06	9011984	11431995	12222836
1-(1-enyl-palmitoyl)-2-oleoyl-GPE (P-16:0/18:1)*	526849		330557			470295			978430				1.16353e+06				1.09426e+06	1.3156e+06		1.67507e+06	2889250			1.98696e+06	1.3187e+06	573750	377706		2.38443e+06	619153		337688	919609	625196	1.16001e+06	454575	1084760	1359483	847156	1036345	314767	720808	677354		916928	711563	387520	1209057	1.91724e+06
1-(1-enyl-palmitoyl)-2-palmitoleoyl-GPC (P-16:0/16:1)*						860694			831962									5.50891e+06		775847	400805	3.30373e+06							1.22572e+06				830226	860694	1.15368e+06	567370	1.2278e+06	246550	668829	211274	436714	407317		576152	939865	481552	866940	881226	1.93779e+06
1-(1-enyl-palmitoyl)-2-palmitoyl-GPC (P-16:0/16:0)*	7.75079e+06	5408584	8294140	4.57053e+06	4.77083e+06	14696408	3.44327e+06	6.55705e+06	14636771	5695430	6521919	4.89206e+06	6.11437e+06	1.45485e+06	7.2777e+06	6.73322e+06	13319829	37389684	13441594	12208424	15143064	19890400	5755117	10572627	10997194	5.36163e+06	8.03669e+06	6388784	18147084	6.26063e+06	6.11106e+06	7233888	7624094	8498120	9371216	7430887	6.82941e+06	4552432	5.16449e+06	8.05399e+06	5.05649e+06	4767717	4.82114e+06	6.67191e+06	8.36647e+06	4.84878e+06	9524411	7.21137e+06	8415915
1-(1-enyl-palmitoyl)-GPC (P-16:0)*	15837195	6214110	5.88163e+06	4.43862e+06	3417272	5174648	3893176	6341959	14436635	4.29284e+06	4.06753e+06	5.29659e+06	3.88768e+06	1.64759e+06	6.40121e+06	5861713	11357667	15578765	2.74128e+06	10234920	18800286	12019067	7.60092e+06	8441083	11961012	6.24246e+06	8830726	5621848	16908060	7.30518e+06	4689605	7.39008e+06	7.60673e+06	6252913	8.16111e+06	5.91718e+06	8482839	6.12817e+06	4.55363e+06	2.81322e+06	4.22111e+06	4.62285e+06	5799368	2.4289e+06	7.76787e+06	6.17214e+06	6331510	7.4981e+06	6.71587e+06
1-(1-enyl-palmitoyl)-GPE (P-16:0)*	4007957	976557	2.30271e+06	391902	1059865	807306	997412	1.18723e+06	2.87261e+06	566927	593279	1147466	1.64496e+06		1.74133e+06	1.15069e+06	3255031	2021562		2.95201e+06	3.57007e+06	798023	1.25085e+06	4209169	3.37066e+06	2.11908e+06	1.72106e+06	1121057	4646440	1735886	867722	1462614	1641297	1207710	2.06504e+06	776634	1.94331e+06	2.05612e+06	918452	552819	967792	1.05958e+06	1369685	329628	1.67212e+06	1.32069e+06	1.02389e+06	1.68853e+06	980495
1-(1-enyl-stearoyl)-2-arachidonoyl-GPE (P-18:0/20:4)*	37340108	13332125	19718792	8389471	13084594	36359692	19768512	26107038	48574920	13576402	13450777	17968928	25207476	4.5228e+06	18544166	17806864	43863536	10085197	5490997	46730408	13303473	3.72074e+06	10910677	31973086	51862868	35417684	26150916	16315500	59356204	19206910	12726550	25668026	18597170	17943902	33097762	12012723	32906226	21932572	14363449	19462376	14550607	12738439	13156168	7436014	21590664	13717227	6.05433e+06	22611840	9668889
1-(1-enyl-stearoyl)-2-linoleoyl-GPE (P-18:0/18:2)*	4.82399e+06	7.55598e+06	3188981	2.41601e+06	3.70761e+06	6.30221e+06	3.69075e+06	2.48207e+06	14546181	2.55791e+06	4226863	6.47055e+06	5026262		4386541	3.0454e+06	12140646	8589741	1.43101e+06	18826342	6.54239e+06	3.49817e+06	3.01279e+06	16544099	16458337	6618457	5.57839e+06	6.47687e+06	17833170	9726623	5892079	7.63429e+06	4376908	4288124	8.13796e+06	4.28262e+06	9625802	12720995	5.71093e+06	6271564	3.40902e+06	3.16059e+06	5769038	2.16896e+06	3.87115e+06	4.76031e+06	2101826	7026624	4.71411e+06
1-(1-enyl-stearoyl)-2-oleoyl-GPE (P-18:0/18:1)									1.06815e+06								463795	999702		1062373	1.65514e+06			1.54743e+06	1.02858e+06	607674			1.80654e+06				623385					1.01552e+06	643594	1520758		464546			530248	799316		1.05989e+06	1.60834e+06
1-(1-enyl-stearoyl)-GPE (P-18:0)*	6337888	2405093	2.15756e+06	1.04384e+06	1596991	1.71887e+06	1.9297e+06	2168828	5564991	1.42423e+06	1.69432e+06	1.87408e+06	1823681		2.18777e+06	1.87265e+06	5.08135e+06	2174275		5.47575e+06	4.99824e+06	1.22434e+06	1.97958e+06	6.86534e+06	5872482	3.38482e+06	2494791	1.86221e+06	7669365	2.95359e+06	1.73596e+06	2467021	2.03453e+06	2.30078e+06	3.49761e+06	1.24242e+06	3.10539e+06	3.34868e+06	1.58336e+06	703237	1.44222e+06	1.71086e+06	2.19648e+06	480578	2.55796e+06	2.09552e+06	1.36826e+06	2.35199e+06	1.46988e+06
1,2-dilinoleoyl-GPC (18:2/18:2)	16135278	103030624	34024152	32344186	13150108	26113796	48217328	24309040	45860612	24514692	27789272	63033124	35692176	6.60563e+06	24830518	38939824	96712976	52293184	27878096	84919376	32105504	20404000	15764905	59490404	121741968	76323920	64597968	105655600	109519664	161747504	86446904	67435744	24772888	15819027	50327900	27800200	75419064	69364056	48625908	41951016	28443438	20139350	15827803	30674914	34930316	37044924	26230228	18784410	11486350
1,2-dipalmitoyl-GPC (16:0/16:0)	28786462	33592796	60010780	24663770	34929208	62295108	22632048	38394396	47876536	48711476	38241092	35334880	58197276	17562068	47943736	45647432	65443656	226523232	51573552	72235104	55157720	82933616	30498632	42090904	51782416	31262940	35913940	30623590	52898404	35566548	30998690	29782592	46654452	38463928	43689572	35873776	40458256	37057292	41665992	45639464	40027040	34613296	38798948	41175252	47244912	38409408	50998800	45499192	39836776
1,5-anhydroglucitol (1,5-AG)	245084096	542609984	40009540	242159056	219621680	130367064	118006728	210845760	230052176	149007152	215311808	62216620	238167472	71170672	22080322	55727764	197966528	100724504	55761864	350251136	328654176	54124948	48939404	121704192	99184288	215308128	270092960	201227824	230053584	163869568	90343432	221624176	201351872	152642320	156464208	177589472	264680080	166238528	343530720	133515048	140525136	110751152	151746128	3.5668e+06	166261104	159173424	231715872	160934768	327813856
1,7-dimethylurate										181331					36324.2	19242.8	60490.6							100091	348961			566768		85666.8	222103					47332.7		73637.2		295509							52707.1	100091	1.44964e+06
10-heptadecenoate (17:1n7)	18996040	7438320	7574242	8238299	14929498	15402467	7.73667e+06	5.81749e+06	5.87486e+06	18498262	9079222	22296672	12086674	11438786	10417964	4.08609e+06	12078648	17753868	7585154	9114993	5815853	58680416	6.39592e+06	26923106	5.54839e+06	4.41821e+06	1.70648e+06	7312762	16559869	13029800	10215406	8422925	3.47123e+06	13081349	5.7973e+06	7101134	21159090	8088369	14222853	14249133	12083021	8.26673e+06	10297161	7.54429e+06	3.58736e+06	4.10636e+06	10050137	29134254	15665634
10-nonadecenoate (19:1n9)	4676718	2.32554e+06	2831365	2.80418e+06	5167540	5.62112e+06	2755753	1.80278e+06	1.91059e+06	5312606	3.53228e+06	7.15635e+06	3.3862e+06	4.00364e+06	3233032	1.27799e+06	3.34313e+06	5.25319e+06	3243987	2.94204e+06	2.24555e+06	19752100	2.00698e+06	11411761	1.52428e+06	1.6659e+06	778178	2512967	6327778	5.31522e+06	3500894	2473810	950874	3936795	2000889	2228615	7161748	2280960	5804948	5248772	3660474	2556007	4097290	3261677	1349481	957472	3049291	13041248	4872856
10-undecenoate (11:1n1)	6.6621e+06	1.99273e+06	3.47142e+06	3267873	3.63801e+06	4.05722e+06	1.29459e+06	3889253	3945227	6.20148e+06	6.60501e+06	4307818	7523604	3234803	5.06338e+06	4957865	4880477	5.26648e+06	3.25175e+06	7666559	2034030	20664550	3174060	5.26954e+06	3.02584e+06	3.54169e+06	2675969	3.4801e+06	5.08195e+06	5.67465e+06	2.33618e+06	2.81805e+06	5007701	4070516	2.89183e+06	3.32452e+06	3.2953e+06	10535195	6.98279e+06	2.51898e+06	3.90436e+06	1.71881e+06	5521831	2.22915e+06	4.97178e+06	1.62079e+06	3.48452e+06	4573253	3887685
11beta-hydroxyandrosterone glucuronide	570523	259193	569411	423227	350151	442817	55778.4	326220	211033	321213	357028	325821	2.88581e+06	456416	49037.5	388476	823864		5861362		216180		322371	88781.6	791966	293146	431787	836106	623560	577038	621715	411880	283457	400267	223200	545549	95757.3	444808	230919	139543	504159	72779.7	911702		62842.9	21797.6		409113	277695
11beta-hydroxyetiocholanolone glucuronide*	74661.3		65720.4	23435.7				41887	144246		29854.5	55717.8	427402	31369.9					323624		60458				63104.7		57851.9		48683.2	86512.4			48379	67379.9	41954.3		41058.5	137847			82670		103761					41462	35586.6
11-ketoetiocholanolone glucuronide	233875	143057	94502.9	90701.4	71439.1	62370.6	60475.2	154189	78374.7	110797	90087.4	62554.8	424640	107545		44495.1	101944	54914.4	286872		102198			37051	129466	66513.7	150940	144372	226596	181785	144826	115897	88262.9	145651	91632.8	61502.1	120743	165559	74465.9		132451		207712					61497.3	70036.1
12,13-DiHOME	518471	560332	185204	200834	158279	134723	417014	426791	1.3919e+06	312121		1.04963e+06	488612	347523	287386	289127	385123	381002	64499.6	336277	12231473	469147	219941	238151	121122	273194		68384.5	143464	1.65643e+06	362335	831535	184236	317998	217510	223665	150783	1.79074e+06	843525	114014	810854	294435	942609	292460	219333	188184	183373	184962	230842
13-HODE + 9-HODE	13058907	15775110	9078345	6107923	9304407	8870857	12537916	24026332	20037618	14720578	15532120	45722240	19880458	15211853	9764220	11785099	16549724	14337912	7093755	14280986	25484552	23702066	9718166	32660362	7487408	6.40427e+06	3.47045e+06	10621582	12012213	30000120	8416855	9351422	10715845	11429103	8592506	12734279	21178870	32309642	18492082	6.16117e+06	13189834	12255653	16741892	13412543	7129350	9457452	18718756	16968284	14739481
15-HETE	7.40838e+06	706789	4.94472e+06	2.13125e+06	3.24762e+06	1.86227e+06	2.7967e+06	5.69852e+06	2747094		3.55028e+06	2172733	3.08741e+06	1.8382e+06	1.24618e+06	2.70931e+06	29728152	12492612	905706	5189604	4.66238e+06		3.47529e+06	3.65927e+06	19413052	6.38181e+06	9748316	5.32687e+06	19980716	3.58038e+06	8256121	8.07938e+06	3799650	2.63119e+06	3763189	1.77016e+06	2.5207e+06	3.85082e+06	2.91035e+06	523656	1.68219e+06	1.4401e+06	1940500	1.84105e+06	1.90435e+06	3226016	737815	35212912	5516518
16a-hydroxy DHEA 3-sulfate	777120	3.34331e+06	1.87591e+06	1.68312e+06	3.26989e+06	3059974	1.74945e+06	1574083	250206	1950729	1.56093e+06	4518457	1.82794e+06	595324	2.04866e+06	1.58521e+06	2.17646e+06	6982696	1.6392e+06	5.47569e+06	1372436	2.03098e+06	469651	370208	1.20998e+06	1725973	596336	1.90555e+06	943438	1.13989e+06	1.39696e+06	1.18562e+06	1.34736e+06	1.92954e+06	2.13324e+06	2.6679e+06	3.1474e+06	1.1776e+06	2.01737e+06	3.17901e+06	1.00343e+06	2.11795e+06	1.90683e+06	1.66476e+06	2.01614e+06	346311		295319	490210
16-hydroxypalmitate	2.17989e+06	2217867	1.53283e+06	1.53461e+06	2.13195e+06	1.89692e+06	2.42252e+06	2240370	2.52261e+06	1.70963e+06	3044648	4767304	3.29668e+06	1296772	1609001	1.34314e+06	4.0295e+06	7193157	1.65325e+06	3730117	2.58725e+06	5436452	1.83306e+06	3.04477e+06	2.71192e+06	2.05639e+06	1.44559e+06	2.03876e+06	2.537e+06	2.6382e+06	2.28576e+06	1.97314e+06	1.35367e+06	2.34641e+06	1.8652e+06	2.1023e+06	2383655	2.06791e+06	2.69628e+06	1.46222e+06	3.15495e+06	2.16785e+06	2.21518e+06	3.93622e+06	1.40972e+06	1.41331e+06	3.21883e+06	3.26289e+06	3.37705e+06
17alpha-hydroxypregnanolone glucuronide	69886.1	210367	220795	109657	97818	147167	155295	117938		151533	80649	527946	3.04511e+06	94610.4	132411	171908	218702		595957		130276		791364		317433	146705	102594	174304	192244	132406	160394	423604	329869		63556.2	118830	76071.9	152734	79899.2		138229		312404	74493.2				155295	537312
17alpha-hydroxypregnenolone 3-sulfate	382190	69250.7	252647	113965	199744	154315	57925.1	98912	136584	264628	122597	510686	165054	129083	58282.3	105470	309155	266535	136988	196713	99372.8	260569	98162		484920	193368	84810.9	84448.3	173658	152949	107685	275052	184234	225705	197430	263496	129909		111994	33628.5	228274		281881		64206.2			174919	73758.5
1-arachidonoyl-GPA (20:4)	1.59323e+06	1.02788e+06	3811843		4.48702e+06	493500		2.82796e+06	1.43104e+06	1.77893e+06	652192		1.62733e+06	1678113		1.36684e+06	3.11792e+06	2.06845e+06		3.30778e+06	1.81131e+06	1.46079e+06	2140501	4614581	5697017	178883	2312690	5608558	13328267	4019863	9746399	8870680	1.55793e+06	2.07447e+06	1.12524e+06	867846	3.45532e+06	2365450	2.2232e+06	750841	544277	1029315	1.62951e+06	1.28413e+06	1.80916e+06	2.20653e+06	1.12122e+06	8614930	3.0861e+06
1-arachidonoyl-GPC* (20:4)*	325898176	162213488	234852528	106000608	101112112	128120568	95822856	167314224	189209984	108907408	129777968	133170048	123355952	86078808	198521440	98817784	259288096	166248672	51201980	149554272	225433248	53057200	131822416	146761200	271105856	154059760	172105728	96603400	272933472	149169264	74483424	137973664	175561920	101326488	150135584	81448704	179123136	119765232	99884880	57128524	159433408	136252816	145250624	69933176	180022848	146142624	102584016	171437280	121892392
1-arachidonoyl-GPE (20:4n6)*	10486618	8497867	7.54194e+06	6.70759e+06	5.22087e+06	6.48075e+06	6935249	12357777	12383330	5407670	7.54527e+06	10110188	9175787	3.41513e+06	6.9946e+06	7.36019e+06	14537796	11362508	4367240	10538747	10820709	2.24211e+06	6.65029e+06	12055406	15545103	9903522	8.07071e+06	6.58268e+06	13770847	6.99988e+06	4687732	6.98251e+06	9285638	5746964	9014067	4418002	13082734	9499968	7.08226e+06	6759634	6939393	9211923	6.96098e+06	5.39477e+06	10704900	9264971	7343351	7.9733e+06	4173113
1-arachidonoyl-GPI* (20:4)*	23388724	31963674	19173982	18942288	9980033	7731527	14373689	6064715	9311783	7627935	5796381	14810059	6315357	8974037	8754809	4.25363e+06	8232728	10635271	11467032	15292269	6898476	23669556	11105159	19490742	14820174	11673531	7408920	17774994	33875036	35375208	37752404	28548310	8083141	7.13727e+06	8855982	7.61849e+06	19595206	11845004	9289359	8122296	9456081	7031298	8398100	5.02626e+06	6823507	7.05938e+06	12418131	21210322	13192974
1-arachidonylglycerol (20:4)	2.68886e+06	1.26531e+06	605230	960627	680660	294378	642920	371004	295068	516849	379952	1.88114e+06	785040	1.81566e+06	376827	151951	390279	543960	573013	563601	626675	712825	950613	1316702	653602	423367	369466	1.01983e+06	2.09223e+06	1.46783e+06	1.44254e+06	985188	305811	313783	260416		1.05838e+06	686072	591121	314461	403146	964820	415173	219156	338962	600949	506531	1.21499e+06	1.13438e+06
1-carboxyethylisoleucine	68369.3	116851	76679.3	42785.4	37944.2	28454.6	91287.2	91145.9	98132.8	48796.4	34833.6	94213.8	138007	28104.1	65107.5	76535.8	104835	77963	926271	67850.1	227020	78857.8	63220.3	83838.1	82593.9	144215	108447	149650	140639	51272.9	122901	158854	70328.9	23395.5	28067.7	13649.9		50507.6	28075.1	31637	27177.4	88641.9	46328.6	83216	93187.5	112924	32773.8	79091.6	64681.3
1-carboxyethylleucine	99255	83831.4	112233	63012.6	108030	63779.8	112065	151862	99631.5	97350.2	75253.9	152925	190520	76221.1	213958	122429	240043	205182	1.03224e+06	131864	323986	108130	131439	209803	170731	234395	173805	167331	177839	71805.4	164322	185731	94778.8	77199.7	63951.8	26822.4		97677.7	69943.2	53235	48716.4	148226	94548.6	172932	122425	141863	81701.2	173178	110312
1-carboxyethylphenylalanine	320874	466475	587750	168013	361256	166182	350000	321143	461470	358486	352258	557304	787817	195658	501536	568978	548462	858213	4.47243e+06	399738	860171	468725	303305	343327	316591	663944	385475	505154	408681	235553	351215	579894	269967	131964	217319	105551	56728.4	383887	185502	135562	143302	556674	367692	473456	1.05534e+06	720241	321134	397382	508576
1-carboxyethyltyrosine		69833.6	44865.5						39211.2		35574.3	69715.7	73408.4			74743.5		154231	982077	109259	50088.1	74654.8				86161.8			44144.9		38625.1	75347.1	49899.1									116456	49557.8	80179.1	178492	143834			69666.9
1-carboxyethylvaline	426470	464629	448786	231163	389198	181719	507719	476760	536528	320196	242839	466469	818546	326177	449035	532074	792554	627758	3.53273e+06	503261	1.12044e+06	276967	385904	743718	725322	819739	690838	721146	817292	270003	600887	838930	455983	213190	274284	118409	90203.1	521183	237740	168175	223329	542130	414539	476045	423357	772039	319021	542328	424574
1-lignoceroyl-GPC (24:0)									185582								465525									355514		265047	822917	497085		212235			368982			533633			388418				228995	268967		310345	196799
1-linolenoylglycerol (18:3)	3.96252e+06	4461932	652805	4939884	539242		1090127		879600		624250	8.26742e+06	429339	3827941	368523	358124	198595	378225	1562625	493382	1641538	585602	889253	2691981	495609	522861	321863	1545158	3029378	7056564	4.10168e+06	2585059	415263				1.0609e+06	1.51811e+06	764225	202498	643350	703931	359582	274219	175565	404071	328917	765538	1.01846e+06
1-linolenoyl-GPC (18:3)*	5.8437e+06	6276401	3.98503e+06	2.82622e+06	2.37975e+06	1.83672e+06	2.46257e+06	3013762	7.79481e+06	4.65727e+06	5.13155e+06	5.32105e+06	1986469	1.32157e+06	10064908	5.31791e+06	7102922	7.22016e+06	2.16138e+06	4504374	7.6781e+06	2045479	2.46335e+06	8516120	9041344	3.48527e+06	3.92956e+06	2.39203e+06	4.66707e+06	4.70624e+06	5.14122e+06	3.12956e+06	4731401	2619890	5.56461e+06	2315129	4.69331e+06	4.5554e+06	7245850	1.3556e+06	3.70038e+06	6.88268e+06	4.07069e+06	3.22244e+06	6364233	10565355	4.37959e+06	3443226	3.28418e+06
1-linoleoyl-2-arachidonoyl-GPC (18:2/20:4n6)*	10543155	21896806	13662404	8221429	4.45781e+06	17796598	13797949	12390507	14390864	7246556	8386221	11712195	13212674	2693913	12011694	13563826	40202384	8.12008e+06	5255639	18849934	11826220	2.87551e+06	5783809	11990266	55864160	30490914	21648696	21740510	33375126	32439900	15646910	21592692	9650326	5859686	16738522	6.80406e+06	19647992	13518741	8945682	15912038	11989573	8893086	6159910	8.30344e+06	13257758	12098062	6.93161e+06	10161182	5.66629e+06
1-linoleoyl-2-linolenoyl-GPC (18:2/18:3)*	352484	5289280	549904	474391		576142	1303454	265330	1767563		1.42055e+06	1.63244e+06				1685760	1.6788e+06	1447065	1.48708e+06	1.65198e+06	1.76588e+06	359775	283440	1677480	5.25439e+06	2.81169e+06	2.49074e+06	2.26287e+06	2.01783e+06	6.66319e+06	3.77445e+06	2.70254e+06	625104	601109	2.31706e+06	1.00069e+06	2.6146e+06	2.44041e+06	3.86683e+06	489235	1.33624e+06	850529	341424	617587	727385	926069	463616		553482
1-linoleoylglycerol (18:2)	50362664	60047892	17233718	72296672	11479894	3865349	22746952	5357011	14057181	15879602	8506095	115201208	24873742	68192608	8323859	2.898e+06	7498175	8.16614e+06	33472936	8836299	28907422	15219168	18843378	44386700	6.68454e+06	6998636	6.71995e+06	37134328	79169568	129944504	61053136	37246204	9180176	3.90588e+06	3.77018e+06	2.49286e+06	31993550	61040792	10594050	10307872	17693880	28032410	10355106	11635971	4.48118e+06	12888541	15411183	18383216	18799890
1-linoleoyl-GPA (18:2)*	497057	1.2566e+06	677321		1141224	397506		1.63785e+06	1.60134e+06	1.29423e+06	635575		1466148	194857		442585	1.28116e+06	2.83254e+06	112550	3207317	2.57638e+06	2933827	1.28015e+06	7.52949e+06	1.81508e+06		580677	2.52484e+06	3629022	4.14078e+06	3.39942e+06	4.51048e+06	507349	2.15607e+06	415688	919576	8042593	2.13523e+06	1.33547e+06	1.19205e+06	751902	1.19216e+06	505342	918123	515761	842329	361376	1.59682e+06	2.73594e+06
1-linoleoyl-GPC (18:2)	188126448	342003968	165627264	221375472	120919536	74510248	196575280	62710992	137254176	151261328	77037072	270826816	71304880	133393296	116230896	74597008	94859040	123901536	116255440	161846384	129831816	278585184	114161568	388184768	133737944	120811480	69138608	255392528	390687104	500206464	436771712	255352272	76438968	63957572	76376472	75273760	228143216	152896064	144850336	126799672	79343056	96488560	110672696	63475092	100858304	138192656	132799472	172092736	128988496
1-linoleoyl-GPE (18:2)*	3.84567e+06	18240502	4.68412e+06	7.54781e+06	2.74063e+06	2.18649e+06	5.85929e+06	5132455	11663338	2.90967e+06	5.20974e+06	12252831	4.30195e+06	1.97464e+06	4.70954e+06	6.1294e+06	12519755	13837098	6.52726e+06	7.02414e+06	11735129	3584995	4359367	15426977	11883303	6117423	5281252	7648112	11048080	13882448	9434689	6272623	3.49033e+06	2.12433e+06	4.66727e+06	2286441	7.99298e+06	11282530	5259174	3.43266e+06	2.87032e+06	6.19426e+06	4.16551e+06	4.23369e+06	7.43301e+06	8.13183e+06	8014780	3371281	1.92266e+06
1-linoleoyl-GPG (18:2)*	183116	732698	132224	333207	151061	49306.7	253385	166941	157077	128143	166680	458315	82089.7	187760	119081	262688	58054.9	467216	234456	180840	156825	560610	223117	384588	204750	104941		359717	451274	939613	791745	329603	281769				512675	215992	364875	221635	115404	145816	149457	137987	204750	204324	112157	172619	154542
1-linoleoyl-GPI* (18:2)*	10158742	19151918	10382689	11922315	7425868	3.77833e+06	8835514	3.6677e+06	5.34892e+06	7.71575e+06	6476021	17860844	4574680	5324857	9103120	4124810	4700424	6.37983e+06	7840217	11593382	3648456	20219936	5.30675e+06	14459505	7268162	4.9092e+06	3.22177e+06	11201798	18935338	26331120	26778394	12784753	5840121	4.12383e+06	5105281	3.68757e+06	9831466	10083931	10119077	5475823	4.70822e+06	5504199	5.59182e+06	4.73095e+06	5007758	6.01322e+06	12720516	9134635	3.71867e+06
1-methyl-4-imidazoleacetate	2.55964e+06	2.72192e+06	3269562	1.22327e+06	2.02176e+06	1.53945e+06	1.4601e+06	2.13302e+06	3071816	2.11997e+06	2615870	1.88556e+06	9730691	1.62818e+06	1.77493e+06	2.68901e+06	4.19252e+06	2308216	64837060	2.80907e+06	8.02454e+06	4.57007e+06	2360505	2981585	3.18582e+06	2.45553e+06	2529144	3130246	4.77465e+06	3.1104e+06	4113518	3.62978e+06	1.6768e+06	1.99466e+06	2.08761e+06	2.01701e+06	1.80674e+06	3046322	1.64618e+06	2.82432e+06	1.23834e+06	3.86592e+06	2.70157e+06	2171380	3.48855e+06	4.56812e+06	1.74632e+06	3553132	3841497
1-methyl-5-imidazoleacetate	6832910	896455	1.18908e+06	1.435e+06	863399	586984	939664	8208035	1.00074e+06	861178	4.00521e+06	2164528	19707234	934275	458821	2.08281e+06	966966	814587	51893720	1.37061e+06	1.73719e+06	579561	934772	1.23736e+06	5975229	1.90856e+06	3.21542e+06	2.33193e+06	1.43652e+06	1.09706e+06	1.14499e+06	1.31044e+06	6531155	465228	5885803	1.76227e+06	552013	2.29995e+06	649008	1.91782e+06	461903	563431	1.0492e+06	651471	1.27209e+06	789257	570252	1.27571e+06	26389866
1-methyl-5-imidazolelactate	60490.4							145262			89124.6	14807.1	989050					15573	6.07805e+06	27616	128567	18950.1			167762	34437.2	83093.6	83674.8	33628.1			19797.3	118214		78937.4	43395.9		71792					19723.6	29637.6				90268.7	1082386
1-methylguanidine	3.98036e+06	5636525	3.97877e+06	1.93363e+06	3.40161e+06	1.5366e+06	1.35293e+06	2.72448e+06	3.70506e+06	4405927	5176772	3.95559e+06	38633668	3.34847e+06	3.06263e+06	1.59677e+06	2509118	2.32592e+06	64350992	2.31252e+06	3324468	6111516	2.98808e+06	1.659e+06	2.50158e+06	3.00351e+06	3.19516e+06	2.77564e+06	4.01698e+06	2.45349e+06	2747615	2.49109e+06	2.58368e+06	3.95814e+06	2.46845e+06	3509033	2.42358e+06	4.47148e+06	2.45808e+06	2.08756e+06	4.10077e+06	3.8016e+06	6436912	3.7764e+06	2721453	2.86012e+06	2.71513e+06	3.13644e+06	6.98096e+06
1-methylhistamine													375627				55558.5		737338						87727.2		92387.1		159788				146045	131435		54530.3		126088											382800
1-methylhistidine	33972912	55075860	35038124	47876900	36834464	13736294	15993807	50421888	53842892	29055914	38341448	44639564	167595312	21334626	34071448	45592532	54038776	55442916	581911680	63040568	60268820	44707448	37598936	28354576	58832828	58439344	55521328	45162136	54789520	39412592	29878764	67517264	49771780	33547958	24126178	39478684	26023212	48136404	42896220	15844550	38290620	40633580	25898102	53527376	28813136	31643576	25387666	56604036	105931272
1-methylnicotinamide			388174		660755	740506		339007					211091	86413.8	3985010	416728	172820	574610	4.84026e+06	1.11132e+06	238515	273708	1.81057e+06	1.57246e+06		181555	224039	160940	320619	717656	326818	513581	90911.4		297107			67585.1		1.64386e+06			452281		333724		434715	172990	415569
1-methylxanthine		63139.6				215074				188031			138137		90673.1				272736		67548.8	115025		181098	586824	94679.1	150205	1.26474e+06		245197	748496		46057			343594		128774		406146							55402.2	154179	1.27742e+06
1-myristoyl-2-arachidonoyl-GPC (14:0/20:4)*	1.99686e+06	828608	1.11308e+06	485384	254842	1.48073e+06	2.19347e+06	1.37068e+06	1.24463e+06	1.19259e+06	657316	1.19019e+06	1.93774e+06		1.30315e+06	1432818	5.09398e+06	1.01665e+06	354519	1.8391e+06	815480			1.37895e+06	10705349	1.75582e+06	2.73139e+06	1892859	3.36342e+06	2968335	2.60459e+06	2.3869e+06	1.50331e+06	451650	3.04491e+06	477554	1.24933e+06	1.31384e+06	700322	1.45164e+06	1.77086e+06	2.0466e+06	855973	447267	1.34827e+06	2.90619e+06	533176	1.23685e+06	1.02403e+06
1-myristoyl-2-palmitoyl-GPC (14:0/16:0)	1.39815e+06	885607	1.55731e+06	845551	954641	1.45696e+06		1.45646e+06			901188	1.60839e+06	1.58003e+06	627718	1967370	2.52023e+06	3.18431e+06	12720404	1.17617e+06	6.51386e+06		1.7855e+06		3.46923e+06	4.88568e+06	1.22192e+06	1.24721e+06	1.20397e+06	2.28468e+06	1.30625e+06	3.56484e+06		1.63618e+06	764318	1.39547e+06	698714	977728		915309	2.71721e+06	1.24516e+06	3421922	1.15487e+06	1.2454e+06	1.02058e+06	7907479		1.1395e+06	1.61881e+06
1-myristoylglycerol (14:0)	1.8955e+06	1777623	394785	2637174	648832	323056	2349178		302133	494257		4.70979e+06	365130	2.38996e+06		193154	359261	678910	456958	429386	359730	752153	621010	3.28024e+06	569714	418424	533600	1.9105e+06	2.17771e+06	1.82609e+06	2.70443e+06	1.12152e+06	295991	294764			724675	708049	225234	701762	353892	1.15314e+06	411218		353513	992506	472907	889114	613075
1-oleoyl-2-docosahexaenoyl-GPC (18:1/22:6)*	3.20089e+06	9759310	5547436	5021044	2.26846e+06	12860719	5268222	3.42517e+06	8618397	4.50885e+06	5710063	7333345	9983531	823892	9033076	8455669	13235256	5679349	5.65961e+06	8.10555e+06	7.90942e+06	2.77923e+06	4.31281e+06	7859480	9128519	11864362	9819224	9890272	9868155	14184831	4.24888e+06	8315960	5931384	6148661	15412830	3.42831e+06	7988026	10992667	8.07519e+06	6234787	11109323	6905127	3.88821e+06	5666575	7780877	5049290	13180462	10043837	7.6232e+06
1-oleoyl-2-linoleoyl-GPC (18:1/18:2)*	31816258	123172672	52405208	77808016	31333506	71412544	63053296	43021156	91976992	42018712	70694984	91990440	79996856	23920260	50941224	75256424	117688000	129377544	73755144	113306088	75200752	83204376	44727444	113139488	107568120	110445264	90648328	107539824	109168392	153383920	86940272	108050752	53190100	49798560	97144016	58674680	115504704	119435304	124399896	59027172	62788936	52009268	46972124	68194720	57578344	58232084	57066160	78129464	61970584
1-oleoyl-2-linoleoyl-GPE (18:1/18:2)*		12325269	1.87036e+06	3193867		808108	3.31699e+06		11628383		5.32115e+06	9192818	2.14945e+06			8.02517e+06	2.16701e+06	16938580	9786777	5.73452e+06	2.5313e+06	2821792	2377545	12872103	3.7257e+06	3.00922e+06	1.97272e+06	3.94998e+06	7307214	10672305	8057818	4272479	3050444		2.19575e+06		6.03162e+06	13129143	6781824	1.83803e+06		4718546	2.70839e+06	5.57888e+06	3762050	3.95084e+06	7437212	3.46327e+06
1-oleoylglycerol (18:1)	20756164	24879774	9136405	50216856	6.02373e+06	1.04958e+06	12850640	2.39359e+06	6.37796e+06	4.94925e+06	9756389	63783272	11576019	39878832	4.41141e+06	1.55505e+06	4850177	4257717	14225705	5.65838e+06	10704014	14718261	10880054	56703088	4.5883e+06	5.65853e+06	2.9683e+06	14073650	48684800	37376200	33843172	14652274	3.78038e+06	3650861	1.0999e+06		15236209	26417162	4.34751e+06	6074190	6679478	18753058	5.34896e+06	5.79745e+06	1.9744e+06	9187799	5.99112e+06	15954747	10569380
1-oleoylglycerophosphate (18:1)		76324.6					165012	124096	134677	57946.2	48804.8	270030	303242		102517	64265.7	308491	793982	252951	773314	538938	671597	176550	515623	230909	188977	149628	175101	259172	79606.6	112454	215888	43521.6	237774			347636	168054	106632			70907.9		111715		111616	31111.6	182338	447351
1-oleoyl-GPC (18:1)	206164624	251541776	202800560	189510896	92065040	112036312	108882512	141515424	233990688	121148736	170793808	207657424	123610280	80164960	248098624	153543184	356885280	434222592	142707840	240369824	483065344	230811152	155433888	301965152	249930512	171596352	169085408	147470016	283085792	161199920	140255584	146193488	152630272	100126896	151319120	83677240	174912336	132269136	158814192	76902712	105374336	180754992	160848160	121507752	176734224	293143840	206759664	182473264	192062608
1-oleoyl-GPE (18:1)	2.03341e+06	6168911	2.0605e+06	2688535	1.24172e+06	1.04876e+06	2.56924e+06	2.22804e+06	5.70133e+06	1.11453e+06	3.72541e+06	5.29544e+06	2.2968e+06	580424	1.74951e+06	3.69499e+06	6367634	8698920	3.38701e+06	3.79082e+06	10671640	2.18498e+06	2.2678e+06	9655843	4.83795e+06	3.03605e+06	1.94432e+06	2563606	6.02205e+06	4408926	2707194	2.01048e+06	1.62658e+06	941440	1890823	752732	3.17482e+06	4239022	3.03571e+06	1.55787e+06	1.34057e+06	2.24427e+06	2.00526e+06	1.80965e+06	3389945	4.11577e+06	2.89679e+06	2.89399e+06	1657878
1-oleoyl-GPG (18:1)*		599381		439183			187998	150175	256050		257556	224160	107555	154714	228610	297165		880026	407141	314791	61891.3	451158	190969	451547	222921	104984		262034	548249	408036	609370		277807				454100		306819	280338	46723.4	217118	61445		267685	176262			110824
1-oleoyl-GPI (18:1)	4.10135e+06	8998250	2.7684e+06	4931723	2.18116e+06	1.36073e+06	3.39695e+06	1.29892e+06	2.49219e+06	2449286	2.62011e+06	6.59586e+06	1.71147e+06	1.91777e+06	2.32068e+06	1.70675e+06	2.38904e+06	4691720	2.95427e+06	8385241	1.03043e+06	10853412	1.71381e+06	6.78229e+06	4065186	3.37033e+06	1588847	5.08111e+06	9830952	8.36408e+06	11119966	5.4227e+06	2.05444e+06	1.57986e+06	2.26088e+06	1783668	3.81601e+06	3.14652e+06	4.73709e+06	2.29572e+06	1.39827e+06	1.71039e+06	2.13159e+06	1.50044e+06	2006292	3178086	3.64156e+06	4.93248e+06	1.86361e+06
1-palmitoleoyl-2-linoleoyl-GPC (16:1/18:2)*	5835510	20051456	7.80966e+06	11403756	3.33249e+06	15249089	9718238	6375561	8607734		7679485		9819040	1.85325e+06	9208969	7.38302e+06	54768556	17016110	12331385	15900028	12158903	5309480	7.07756e+06		30971004	12664320	14057463	20083198	35454680	41663168	17225198	36161488	8548582	4.54057e+06	17498248	4.94056e+06	18949620	14371186	11772805	11639683	14029747	9853656	4.53114e+06		6389491	9067446	12158903	11384631	10244473
1-palmitoleoylglycerol (16:1)*	4.62948e+06	2869515	771980	7.1622e+06	616945	534624	1.16705e+06	528704	664615	473021		5.72492e+06	780754	5.44555e+06	529795		959013	1.40833e+06	1.49362e+06	1.04857e+06	881995	3.94232e+06	954272	1702994	613976	635151	465782	1.18248e+06	3.2133e+06	2.39849e+06	3.79791e+06	1.61521e+06	494913		286334		2.25573e+06	1107813	510171		951595	2007505		387880		1.66664e+06	931717	2.30966e+06	1.59811e+06
1-palmitoleoyl-GPC* (16:1)*	10738678	13434907	6.44534e+06	8406935	3.15959e+06	7.98747e+06	6.59877e+06	8.10363e+06	9499883	3775406	6170552	8566465	6.08702e+06	2.14519e+06	12602178	7249105	29211480	43375716	5668014	18231644	19358948	9859896	6.30641e+06	11453157	20057320	9258901	10249095	8.05139e+06	17280240	9283976	11705696	10658231	9963011	5280823	8827435	3314445	12494078	6549767	7233189	5693672	6244099	10562017	5949540	4763108	8311545	21512474	11687068	10897603	8260226
1-palmitoyl-2-arachidonoyl-GPC (16:0/20:4n6)	607945216	445518112	771738496	321473440	382128160	765022784	373332352	578571456	573209600	415151360	526683904	395399104	695121664	202209888	622491840	440675936	882852032	424579168	343014944	427140256	468033152	107414016	286178656	423678944	1023370048	584157888	562710272	365811616	810556608	493686528	342835744	490964384	557942592	400685664	487027744	307161888	530552224	382572128	367364128	530010208	512845504	469660032	377991680	430648384	541654400	404235200	349695424	530574208	403430976
1-palmitoyl-2-arachidonoyl-GPE (16:0/20:4)*	4.15618e+06	5119399	5526513	5060039	3.48829e+06	3.50758e+06	3783081	3.50262e+06	8.33997e+06	3.28158e+06	7.44219e+06	7.22422e+06	6.90652e+06	1909748	4.26905e+06	5.05319e+06	8869048	14966905	15969055	5370966	4408585		4.18426e+06	10360083	10550651	3.61559e+06	4304185	3.80974e+06	10776389	4.75165e+06	4.10796e+06	3071135	3.94712e+06	1.68578e+06	3.6307e+06	977870	4.97819e+06	5.11396e+06	3.00798e+06	6075259	3.89445e+06	8.02447e+06	4.52511e+06	6923133	6698615	8643701	8.34452e+06	5.58698e+06	2469276
1-palmitoyl-2-dihomo-linolenoyl-GPC (16:0/20:3n3 or 6)*	199944992	290917952	188047216	139293280	104359320	158445872	118207216	146433696	134584768	94949224	145743408	199606144	153897952	58198244	208054832	163142720	408756832	173924944	115126864	211326928	126560728	58238920	127268656	204255760	256925728	149572800	201468464	159104160	394613504	190497424	299032992	186620688	182528816	96129952	181249392	65730060	96661264	131817616	103263168	229176416	130144536	159393824	112628480	103710992	162853072	241774592	138241072	186721920	116882944
1-palmitoyl-2-docosahexaenoyl-GPC (16:0/22:6)	166637424	164830048	238215904	94823016	123792072	335735744	131198568	115844992	245207408	210170768	185710288	134856736	267894192	50573144	321196192	289330464	222175184	79534240	131368656	119174352	226695440	49135324	84633544	183143888	207156016	185805248	185928208	197926880	260549584	223760928	117916792	131446856	193078192	187790480	262932208	107715424	150783328	191209552	144276288	144977200	251699424	202383728	118401976	215901328	228779664	129696864	307058176	139790592	152388336
1-palmitoyl-2-docosahexaenoyl-GPE (16:0/22:6)*	7461195	4949738	5.99909e+06	3.74477e+06	3.68964e+06	6.801e+06	3.94024e+06	3.34775e+06	10161654	6432909	11472132	7.8668e+06	14134381	2.588e+06	7163728	7.25974e+06	8075806	15629452	15058750	5904288	5965998	2.57237e+06	4578488	12884119	9019895	5079920	4668874	8501431	12348835	6988691	4761127	2.72455e+06	4584888	3.21438e+06	6772522	1.29162e+06	5962073	9445892	3.82807e+06	6.46139e+06	9129740	9962905	5.79695e+06	9917625	7.39894e+06	9436307	21311120	7.7417e+06	4.51431e+06
1-palmitoyl-2-linoleoyl-GPC (16:0/18:2)	639408320	1107836160	1160884352	795216256	687393216	931128640	745170816	716893632	1055688960	900869760	1109795584	1143395968	903166976	430995520	1158834560	1063326912	1311931904	1087674368	1111702528	1024124416	900760384	590205376	562845696	1253333888	1314279936	912335360	880094144	994483456	1316325760	1211173120	1203308800	931402816	970911552	710746368	919456896	748450880	1110555520	1061429696	992066944	1044059584	870417984	976554048	853217152	1242499584	1132807040	986943872	1224023296	789089984	675066176
1-palmitoyl-2-linoleoyl-GPE (16:0/18:2)	2.38977e+06	8799981	4.90957e+06	5.622e+06	2.8578e+06	1.82666e+06	4.7152e+06	1.69598e+06	7.7681e+06	3.45809e+06	7101609	9777774	4.66318e+06	1312324	3.29397e+06	5.09095e+06	6983711	20806650	27195670	6299888	4.85763e+06	4712007	3.76327e+06	13480585	7.06636e+06	3.84282e+06	3217850	5.55711e+06	9190645	7.82698e+06	11195766	4.46337e+06	3.3842e+06	1.26469e+06	2941081	1.07389e+06	4014942	8704988	3.88757e+06	5.0821e+06	3.35015e+06	6.12184e+06	4.63193e+06	7.83635e+06	5413792	12129790	12843231	4779508	2.31823e+06
1-palmitoyl-2-linoleoyl-GPI (16:0/18:2)	343723	547291	637132	465577	333145	386112	445508	453737	329250	354481	680764	539809	595460	174762	595220	624568	595223	564802	1149839	1.02308e+06	223496	567766	301236	385123	589321	505664	344786	615704	510461	847732	993906	493366	781888	316917	525135	368870	244818	488333	506485	578582	400448	598226		899819	435856	395022	1.08748e+06
1-palmitoyl-2-oleoyl-GPC (16:0/18:1)	414054304	541194752	627981888	474153856	344123968	609831936	310679264	432839072	605599872	469156384	588046400	449194016	568325760	210683232	747381120	627293184	1003979968	1046543552	928887104	640793408	929079040	482168832	345502016	683207360	743186944	459883808	457980992	418889216	688082624	347000736	524994752	403520608	515542144	372437952	465378944	335509888	433848672	324620128	476438048	597573760	409704864	619570304	451513888	663204352	567159296	753567552	629449408	629853504	654728768
1-palmitoyl-2-oleoyl-GPI (16:0/18:1)*	188166	367361	267291	313517	191875	259571	246717	349494	193741	191610	438227	334990	314221	91169	297467	386180	432419	380888	408047	789110		430162		203286	415848	329726		316806		319292	642816	250165	402249	214642	282464	209936	214962		338595	357318	194536	322939		409192	217586	327526	413495	318049
1-palmitoyl-2-palmitoleoyl-GPC (16:0/16:1)*	17506900	17408392	14915048	16343926	9967777	26081462	11827434	16569619	20487898	11890268	20148550	10582579	16309520	5515798	28833728	22031312	51251380	143509712	29870686	54689936	21567256	27055666	9339131	24085664	43315832	14765244	16438614	14171177	26435412	10661212	37009980	15882608	20002562	9173970	17988790	7.64567e+06	16926500	7539798	14044888	18983204	14575674	32019766	10769538	16766707	15990357	58185788	24848196	23370282	22514828
1-palmitoyl-2-stearoyl-GPC (16:0/18:0)	6796631	16975064	11762975	8766721	6.90397e+06	12567694	9624505	9070228	13756383	8534634	7.37554e+06	14844677	17022312	3.41283e+06	11000887	10509451	25553138	31463798	10048649	20794346	18783082	10845371	9896239	11234930	24082544	12538159	12161973	13388233	21975408	11929941	12106204	9917374	11106174	7699250	14358027	7.03002e+06	15067124	10033463	8631091	14103696	9709263	11645089	8392801	9083831	11583030	11262921	12337203	10232908	8619584
1-palmitoylglycerol (16:0)	59909300	60128080	33171002	59209596	28057510	17062550	33373266	15675476	31431706	27207634	11020802	141593968	17401162	82547616	23819972	14783254	18235390	19268008	31308254	23574716	23583136	43492812	19836986	73617136	21384630	30012924	33419490	51747608	83926696	86858376	92831472	65677328	12856589	13105305	11547181	8351563	59760428	33772340	28967620	60296092	16703027	34850516	14744036	24552622	25412450	21897720	18303478	60852752	49987584
1-palmitoyl-GPA (16:0)		167215	207846		461598			465126	378693	339572	261383		558956			192524	454294	620499		1.18692e+06	772810	966306	509639	1.05598e+06	555360		228012	775173	1379219	957482	1.27449e+06	1545953	197258	876693	193531	227379	1.97863e+06	500350	362152	610370	365772	469313	222120	276858	181496	344761	197910	896320	2.06866e+06
1-palmitoyl-GPC (16:0)	679736576	748099968	675108672	519627968	351932128	452957088	472347680	575970624	686654336	448456544	564216896	821903552	501503008	256614640	856664896	550554304	952570112	734153792	317808128	589628160	1004076736	378135552	423653152	789586880	973572608	619208448	637381248	591054720	954943104	669993984	585517056	512045920	641182144	464753408	539829568	350959648	671891840	575132032	479717888	398962208	443036544	563003328	531619552	508270176	651179840	680977216	706721408	486916768	452664352
1-palmitoyl-GPE (16:0)	4935911	5199607	3.36025e+06	3.43508e+06	2269757	1.97459e+06	3.2591e+06	2.85552e+06	6073492	2.79613e+06	4.83328e+06	6.24031e+06	5.78588e+06	1744970	4.52388e+06	4146050	7.08645e+06	10803236	6855040	4499206	9433249	2.31419e+06	3.74883e+06	8743321	4953457	3.59667e+06	3.65067e+06	4.9819e+06	7.908e+06	3957325	3.52265e+06	2295897	3.76301e+06	2.10209e+06	4.0376e+06	1263923	4948306	5629993	2867186	2.63892e+06	3.01102e+06	6.27831e+06	4271386	4181952	5964341	8324544	10804327	4.74798e+06	2.77189e+06
1-palmitoyl-GPG (16:0)*	75108.7	302790		164727	47795.8		202001	86061.3	106371		51775.3	302544			50034.8	117628		128638	152226	95657.8	35429.3	171732	95040.5	158364		55159.3		168405	241600	414900	370589	158355	149607				140432	106311	111034	216586		69985.2			103625	151130	99858.8	94293.7	63770.1
1-palmitoyl-GPI* (16:0)	5839767	8213190	4.71659e+06	6392053	2876745	1.64029e+06	5.29439e+06	2.35002e+06	2.53679e+06	2.98004e+06	2.86436e+06	6.52763e+06	2.04855e+06	2.64917e+06	3.47846e+06	2.41381e+06	2.74485e+06	4618175	4214564	8689837	2.0011e+06	10358757	3.199e+06	6.34831e+06	4019862	3.47904e+06	2.01502e+06	5747254	10112256	11670217	16821702	5.70726e+06	3.3749e+06	2.03824e+06	2.9527e+06	2215501	4.16751e+06	3.37757e+06	3.65144e+06	2.68658e+06	1.84624e+06	3.5731e+06	2899206	2.25692e+06	2294871	4771614	7.06867e+06	5.61418e+06	3.0709e+06
1-ribosyl-imidazoleacetate*	681134	912497	1.14451e+06	501944	291987	762336	329528	645012	971431	586114	951245	688972	4.24874e+06	712562	505998	760522	1.11159e+06	616429	6.54586e+06	949094	1.92257e+06	890112	662716	729893	1.88835e+06	1.10637e+06	702538	1.14029e+06	954346	1.21275e+06	802596	1505659	675686	574644	829555	539266	706491	954389	584510	1.50198e+06	363836	704183	1079577	413954	790936	974409	458426	1.57253e+06	1.65998e+06
1-stearoyl-2-arachidonoyl-GPC (18:0/20:4)	401478720	344175616	406869568	183019264	233538000	596343296	235330320	366284992	396216640	216965648	255721072	240999456	482996448	120766512	371868960	239134480	632481536	327549472	189575552	325483328	365224032	79665216	242436592	257177904	661071744	396620704	418882272	256360544	583715328	369056544	188930704	382207648	340504192	262917456	441668864	202496736	386455232	291137216	256694528	385451840	410437024	324495232	256587664	191878416	366292832	222206144	211734064	385940576	318652576
1-stearoyl-2-arachidonoyl-GPE (18:0/20:4)	16452416	21881034	17320926	16122507	9634966	12777364	11385543	13772694	27546868	9251212	23108522	29293840	24494182	6.71338e+06	10657888	13587105	30267534	41210516	29453884	12270623	23408160	3715924	14379116	28096788	40676384	15339930	17629932	14051990	41975848	17657732	14981797	17506274	13871314	4.92512e+06	13276228	2.81543e+06	18382046	18803714	10355716	17983948	14238961	22592424	16179908	16954308	17996590	19525228	19543488	17036848	8832621
1-stearoyl-2-arachidonoyl-GPI (18:0/20:4)	2.83293e+06	5645969	3.98843e+06	3.61015e+06	1.94904e+06	3.30976e+06	2.80442e+06	2.90384e+06	2481757	1389518	2.49696e+06	2421003	4.64962e+06	1.33555e+06	2600990	2.52499e+06	4.51233e+06	4.05476e+06	5.46558e+06	4.54449e+06	2058287	2.96887e+06	2.77226e+06	2.25027e+06	6473725	5702706	4.24708e+06	4.41829e+06	4554096	5398520	5778855	6307090	3.5708e+06	2.2384e+06	3.71382e+06	3034431	3.43712e+06	3092709	1.98512e+06	3.1547e+06	3.12425e+06	2.53978e+06	1.81878e+06	3.48279e+06	2.39018e+06	1.71005e+06	3.63406e+06	3.07722e+06	2.40323e+06
1-stearoyl-2-docosahexaenoyl-GPC (18:0/22:6)	78212424	78366568	90354912	37402040	57592728	161418800	64301564	51535288	109203984	88042184	67553416	61907004	123729112	23054948	132301752	127709392	99813776	51176636	54238172	89771136	116120552	26001760	57993408	93287096	80897832	78079664	81764152	89298104	132708648	97158512	48066952	53238008	70593752	71832752	141902112	38351948	58803012	86148144	55545248	61500552	114648760	99962696	55465840	58954656	106787024	59582140	141600864	59401976	79814704
1-stearoyl-2-docosahexaenoyl-GPE (18:0/22:6)*					2.68714e+06	3.6652e+06	2.38952e+06	1.39231e+06	5435110	4.16331e+06	7.85383e+06		7.51845e+06		5.20002e+06		6600949	8.01164e+06	6328105	4997641			3.07616e+06	6047318	6660156			5.29021e+06	8615425	5650461	3.84025e+06		3764344	2436749	5.08884e+06	1.22353e+06	4.1565e+06	7.22079e+06		3.42974e+06	7191282	6.35776e+06	5.44379e+06	5.28153e+06	5516452	5640176	13606740	3.96479e+06	3.88766e+06
1-stearoyl-2-linoleoyl-GPC (18:0/18:2)*	432222080	967919296	694156160	564175488	438869568	753267328	581348800	503297376	845785216	568308608	678668736	905078656	704435264	262684000	723478912	692551616	1097156096	1022194240	614407232	1001283968	661625152	509596320	506168480	1002311488	1147520512	773732160	729206656	830767104	1162147840	1016807744	855780992	815739968	602759552	446712992	786390016	454519392	801958080	815876032	689446336	719392832	573415488	652693184	568446016	567656960	740821632	621721088	807350912	530545120	475243040
1-stearoyl-2-linoleoyl-GPE (18:0/18:2)*	7.88426e+06	43763988	12958424	16982976	6.86006e+06	6253565	15897461	8244740	28895282	8466681	23314954	41864548	16617558	4500242	8045632	18754768	23809450	50739628	46129952	18869246	15800219	11753548	12204845	43034052	30539262	13366254	13161348	18962976	40147520	29303134	40619472	22058488	11622508	4.00659e+06	11545534	3112933	17643132	33081028	15761797	14745553	11683917	18927886	14337279	18094614	15267827	30586386	33396176	12823592	6.43403e+06
1-stearoyl-2-linoleoyl-GPI (18:0/18:2)	731861	2.30425e+06	1.49851e+06	1.5232e+06	955616	1104730	1.03254e+06	1.25227e+06	1.03089e+06	1.02467e+06	2.04549e+06	2363455	2.32847e+06	581772	1.51868e+06	1.73058e+06	1.5584e+06	1.31257e+06	1869150	1.95837e+06	688124	1.68073e+06	1.00575e+06	1131299	2.18132e+06	1.6722e+06	1.28392e+06	1.64607e+06	1.64209e+06	2.57784e+06	2.66326e+06	2.06795e+06	2.09025e+06	1071920	1.75479e+06	1.01791e+06	1.55728e+06	2.05183e+06	2107424	1.38913e+06	1323052	1.60477e+06	1.04257e+06	2.54793e+06	1.42948e+06	895398	2821257	1.06966e+06	451853
1-stearoyl-2-oleoyl-GPC (18:0/18:1)	84839952	154455632	89972352	93085672	63447924	128106048	84248728	87330680	155739936	79946888	104576424	117464096	128026048	37240252	126861240	123798864	219550528	333769472	204192496	218913344	296581344	115024536	87413992	174536032	182606912	116205256	101623824	104819152	189831904	89929184	119293984	102014992	88434720	61413112	130071480	51903440	104174536	80014712	95570424	125103328	72597488	135087264	81626304	80329680	104880288	190331440	119434832	114234512	174816656
1-stearoyl-2-oleoyl-GPE (18:0/18:1)	1.50799e+06	4.39993e+06	1.43196e+06	1.33907e+06			1.64288e+06	671621	4238774	773899	3.2365e+06	4617781	2871952		478501	3.3194e+06	3.0972e+06	7506296	5322406	3720961	9500145	1.24042e+06		6.5552e+06	3903042	1.57608e+06	1.38782e+06	1.21775e+06	5.80156e+06	2.91773e+06	3165494	1.93643e+06	1.81968e+06	688388	1.74558e+06		2.60588e+06	4607003	3007465	2.44408e+06	2.08233e+06	2584730	2.47257e+06	2430093	2705912	5695081	2.89419e+06	3184747	1.54746e+06
1-stearoyl-GPA (18:0)																					143122				58625.4			163287	214514	131975	185944	223496		82197.6			400070	103095				120082					64310.4	170279	302728
1-stearoyl-GPC (18:0)	287860480	343013408	222630128	183951040	130291376	174196880	198212576	201990560	301799008	156009680	170969472	324208736	200552800	94368160	300364352	178792480	385150176	287833920	88165304	305954656	375516096	143222960	226231408	323719808	396429408	268764736	266258368	253347920	435236640	294703136	209284640	236907520	215337520	168937472	281138784	128550184	299949696	268954912	181957344	146671136	194345664	232397680	208689232	122917640	247999360	242256064	256261488	181075840	182855008
1-stearoyl-GPE (18:0)	8.05933e+06	11307578	5.22944e+06	6.25299e+06	3.24213e+06	2.64673e+06	4.70933e+06	4238908	9605035	2.69549e+06	6.54507e+06	12694946	8473332	2.70632e+06	4.14443e+06	4580021	11852989	16201998	7414790	6.51653e+06	16202949	3.33354e+06	6.40364e+06	12562752	13672740	6.20827e+06	6.61942e+06	7.16493e+06	16279151	8182437	7077754	5.63191e+06	5.05644e+06	1.70048e+06	6161407	1.12987e+06	9075398	9036082	3874094	3.98003e+06	4.26232e+06	8341797	6198814	4568791	6965675	10661154	12487529	4925045	2952925
1-stearoyl-GPG (18:0)	121480	397005		172984			128337					274142						109756	136437	55106.5		189978	119213	174600				222356	420803	283587	903182	257417					86077.1			115713
1-stearoyl-GPI (18:0)	32761026	50884428	25284330	31020290	16436932	10264601	21297604	10811684	12149249	12672687	12483875	31206726	13096873	14937497	14574857	9455238	12814121	18582540	16714837	23938012	11673374	43835364	17052294	29678500	22148330	19906880	14718863	32016454	55668632	60083952	73794344	50998708	13961522	11535631	16544258	11754390	31501746	19405494	17366886	14849269	13063976	12237078	13449202	9362946	10556642	11420523	25395292	29561276	19083926
1-stearoyl-GPS (18:0)*																													357446	56840.8	279630	141309		68716.6			143211	103675		285781		312243						757241	170958
2,2'-Methylenebis(6-tert-butyl-p-cresol)																			1.13522e+06						3.62093e+06	6056570	1.13823e+06	10358871	11460413	24288490	24351650	2.8021e+06
2,3-dihydroxy-2-methylbutyrate	351320	477171	460722	206227	197141	256458	304814	434497	391427	313453	370592	427338	1.46846e+06	169489	102496	494208	347807	470249	3.55636e+06	409331	370562	214853	174196	310875	1.6402e+06	634778	335600	404496	496076	602198	519983	598250	383907		392295	423745	209795	791647	243483	205621	113329	373189	388770	468132	992229	812889	172833	872202	1107421
2,3-dihydroxy-5-methylthio-4-pentenoate (DMTPA)*	298908	268874	571189	266618	503601	494719	201595	451822	587152	280140	525415	369064	3455451	114393	361866	379240	958529	3.15998e+06	21873766	1.60898e+06	1.1247e+06	1.88131e+06	553179	1.07496e+06	1.23955e+06	550734	572688	677833	559360	597326	411521	558522	425098	146784	922624	225536	184302	973264	348770	377733	231419	331632	539852	142660	509699	440926	220337	1.02113e+06	1363179
2,3-dihydroxyisovalerate	384780	371956	2.13711e+06	215789	280462	361116	383969	542073	570699	384410	324293	2.85876e+06	2.08674e+06	314563	400382	433023	342437	539337	4.07511e+06	389863	398449		268716		12142405	5767848	368216	705791	519345	4300660	375762	1.19739e+06	297890	157156	192661	230781	339060	764140	571075	255316	246801	536768	338035	303283	399257	294370	267274	312413	399574
2,4-di-tert-butylphenol	9825104	14507771	16551234	14289360	15352644	13845364	17042686	11405531	12092544	13692257	14622217	22803834	23114942	10227567	14912214	13620613	13477557	13550655	20881514	19930514	19075292	23813904	13370278	19304576	11626649	15876252	12888950	25520042	30734280	27205926	36858404	17232850	8820836	12492795	13495608	11823423	21546252	11975876	13263917	19503156	10386934	13202779	13791917	14831735	16179180	13180147	14222298	17482896	12225661
2,6-dihydroxybenzoic acid	564330	2.84582e+06	1.57574e+06	1.93424e+06	750287	427955	1.33969e+06	1.37912e+06	527977	613859	474568	1.5917e+06	4533371	529330	612904	1.12059e+06	1.82187e+06	3.77082e+06	687416	1.40074e+06	77195.7	121541	315183	7410468	4283796	4075128	2006101	1.96431e+06	859293	2.35035e+06	2.23017e+06	2.56156e+06	657653	1389929	1.11543e+06	1.29226e+06	1.37873e+06	1.72281e+06	454182	1.08174e+06	1.26178e+06	749633	2044472	204238	1.04239e+06	1.59577e+06		974956	5.24066e+06
21-hydroxypregnenolone disulfate	1.18537e+06	738811	1.75198e+06	674458	2214380	999384	341118	993187	851153	1.35171e+06	1.76665e+06	1.92982e+06	6.62298e+06	1162176	632919	858685	748492	327564	752250	314733	415401	275885	628719	603825	1.89939e+06	879158	701065	670212	902264	705236	559976	674320	1.97668e+06	842860	653983	1.21662e+06	485570	490832	875996	257572	1080496	717329	2.63316e+06	379457	1.40387e+06	93282.7		683540	862345
21-hydroxypregnenolone monosulfate (1)	164754		80818.1		148425	75208	47212.3	90086.8	41276.5	71555	85499.2	90074.8	120753	78784.3		68839.2	39319.5						73586		84734.9	60196		18158	131033	55013.4	30782.7	33860.3	201663	178261	60027.3	206472					136027		247156		34945.6			68836.8	69414.9
21-hydroxypregnenolone monosulfate (2)	68114.9	80032.1	139494	105305	53735.2		76067	65185.7	22850.3	294784	94620.9	836617	153233	54825		154987	60528.2	141718	48349	49496.1					165832	106996		37270.6			46845.3	65783.4	149479	34878.6	27646.2	100572	38453.3		58742.6			93928.6	99979.2		117683				108288
2-acrylamidoglycolic acid	591771	640245	308716	389848	413689		291377	679171	391284	461257	758960	250612	2023913	328639	712338	600171	444330	863869	348441	878454	789649	995337	1.12035e+06	749647	487409	738724	634748	411911	597060	543318	616754	961419	445832	958707	611345	768893	586000	909509	392865		812655	693157	865375	392886	462978	691217	563846	484017	643997
2-aminoadipate	250382	267082	327630	141113	238531	38495.2	241766	225071	254974	283097	307789	346416	671610	168217	319379	319889		116614	1.07243e+06	274607	234854	172912	308287	262839	171657	241772	214446	160932	381431	235188	207353	204405	225093	191771	258450	169625								419113	340322		202935	386415	110720
2-aminobutyrate	65496024	62438532	90301752	64378460	162559472	101579776	54103044	89128632	88367144	91232616	76098968	52223112	85375024	59957616		75625928	112591008	96431616	55912780	165566336	284252032	272367008	151083824	149208416	96059272	74857512	82231624	82819840	102455296	107895032	70304368	107020408	65860324	152040048	90063296	84048552	69066376	53432764	94208408	76305520	87279624	131084912	72030248	132178096	64434688	80289840	83043360	95008072	61953708
2-aminoheptanoate	120826	94578.1	85887.6		89089.8	46966.1	29772.8	34930.5	44529.3	40540.6	58956.4	40283.1	286410	19296.1	44881.9	30583.5	180770	138271		165320	98501.9	84791.5	205403	198520	256462	71271.4	209340	206483	166144	282657	175657	198222	39946.9	36614.1	61219.8	63187.5	161756	79959.1	21220.5	96540	58188.3				22210.4	36876.8		90368.8	57539.2
2-aminooctanoate	190805	160399	69139.5	25755.1	161711	41704.9	51954.9	32991.4	165846	95343	153147	53978.9	299154	16716.7	83137.7	505963	70377.1	253137	59456.7	197349	254036	211782	87364	248317	275688	179676	256193	268150	487493	440036	300482	245151	68102.3	114490	83770.4	293366	393956	240464	271485	109949	191411	32489.2	65311.2	30499.2	148059	30216	76384.1	148807	164174
2-aminophenol sulfate	26087.7	315817				76365.3						271405	155977			38771.4	137488	48007.6	109149	214662	29845.8			50513	72543.5	100585	122010		41880.2	495207	45987.8	86027					51122.2	41596.1		134494	41507.7	55316.6	25508.9			99558.3		166227	40070.7
2'-deoxyinosine	23640.6		27297.3	134585				38425.6						174973		109548	133831	91419.4			80685			49143.2							34745.1		180461	43664.7	44108.6			49960.4	86040				389020		87593.7	175934		91905.9	23935.6
2'-deoxyuridine	66233.7	171215	105845	157014	164237	31313.4	47060.8	56623.5	79279.3	43862.2	90080		103626	100553	109569	126229	266600			324435	225382	499381	27228.6	23332.9	211567	323912	299903	185445	241230	224679	178358	247997	148028	102390	186153	137837	109962	75527	149543		132895	98600.2	251243		149421	154743	103226	211960	129536
2-ethylphenylsulfate													197664											55540.8	51112.8	66227.9	44962.6		788469	78773	890966	358691	37674.8
2-hydroxy-3-methylvalerate	1.12144e+06	1.71344e+06	582397	1.07554e+06	1.20902e+06	903011	740882	1.89794e+06	871092	973074	1.36745e+06	857763	1.21905e+06	642467	1.89534e+06	1.79167e+06	1.0788e+06	7.55102e+06	9207679	2.81749e+06	3.62538e+06	6978604	3.1155e+06	1.81216e+06	2.06027e+06	1.16303e+06	3.36209e+06	3514375	1.03902e+06	1.22047e+06	1217693	2.01313e+06	1.32306e+06	984744	804394	1.13882e+06	899460	1.00344e+06	818961	618585	887717	920610	1.26485e+06	2.17783e+06	1.4345e+06	1.20934e+06	2.11778e+06	2.16294e+06	1.73184e+06
2-hydroxy-4-(methylthio)butanoic acid	121247	462277	140992	98160.4	250414	323143	195664	395076	351583	81445.3	686258	193627		102599	364482	338746	513914	1.58322e+06	2.05805e+06	1.38028e+06	2601249	3.23991e+06	761414	270383	407619	262376	533584	337969	381658	127751	257872	563592	246360	210528	224791	230327	109602	142535	165364	270483	140345	332152	502649	232197	833290	1.02859e+06	302778	762164	903403
2-hydroxyacetaminophen sulfate*						2.53172e+06									359907		671047																			141866		706441	664266	677828	29735							1734166
2-hydroxyadipate	543364	612240	408674		231127	1.02364e+06		1.05875e+06	815184	397579	1.00892e+06	674664	897009	408325		825113	821196	1.65239e+06	5630261	952496	650378	613927	1.06307e+06	936434	780180	1.19807e+06	1.68845e+06	481741		601386	592610	1.13406e+06	864453	1.56934e+06	818190	280046	515196	866588	797831	546020	608235	911239	609324	1.83579e+06		780235	1.05596e+06	579478	1.89213e+06
2-hydroxyarachidate*	155018	147457	64579		109902	93735.9	192419		65248.1	100935	95193.9	186948	50321.3			66573.2		127475	116704		502799	1.3141e+06	64623.3	334900	78833.1	84477		280977	463091	973482	548574	277171					181475	57941.1	52760.6	243100			46783.2					333130	67492.5
2-hydroxybutyrate/2-hydroxyisobutyrate	28580986	23916040	43322756	28798178	91813032	49329580	26843640	48722392	23062428	49873088	72774904	28755104	43603852	34671948	166843824	55042332	50653712	56580752	172117632	95506384	111503552	163847200	69148128	73221336	28152648	24001396	29449178	31833694	29136394	33965108	23830874	29185020	22757746	83675960	38582268	39939380	25207544	25325928	59294988	31704638	45665928	58834220	69049824	144777840	52589984	51867384	56504292	84146560	50578196
2-hydroxydecanoate	817536	1.75787e+06	531703	379440	455539	487724	1.32833e+06	1.19834e+06	2.64151e+06	608918	878906	1.99055e+06	1.65826e+06	491968	816388	1.17257e+06	1.12345e+06	2.57416e+06	683370	1.51403e+06	3.74567e+06	1.56161e+06	810056	1.51962e+06	1927200	1.33929e+06	851316	667925	2379601	5387277	3.90781e+06	4.07751e+06	1.3995e+06	690710	744496	702711	712414	2.29288e+06	1.78877e+06	467438	685248	488282	914868	354271	1.25744e+06	825537	443433	1.06032e+06	842089
2-hydroxyglutarate	148892	296293	116005	166201	153986		117743	271140	190701	225388	302860	197173	105478	157944	285178	210189	379328	369876		236070	161234	135461	310799	195314	317745	561471	262153	234347	160781	223797	162701	190844	306294	157915	196971	149082	309568	167228	160720		198792	203681	147282	123806	207454	186270	316796	304591	205115
2-hydroxyheptanoate*	194697	287330	176472	223266	126171	143481	195606	282205	882598	251664	789041	114940	304270	371878	657768	98211	279092	657301	435071	492902	212689	221973	233133	341373	284463	237990	249657	342300	190362	296849	247956	380342	169332	271520	305967	181015	253250	306532	150491	246268	195971	151938	342677	219031	391804		233734	259236
2-hydroxyhippurate (salicylurate)		491984		20743.3	42196.8	308503	54316	120617	160500		71231.3		510175		69202.7	108655	4.85222e+06							223506	519504	455315	158351	113078	351892	313649	1.02014e+06	226353				1441344		163733										12778859	104346
2-hydroxyibuprofen																5.84555e+06			4.11088e+06					14012086
2-hydroxyoctanoate	683010	828712	357970	153921	235531	140273	398838	364347	476362	325867	475340	700461	1.116e+06	180565	320343	3501942	358536	455369	718935	393970	1.46563e+06	448986	306653	704293	734662	413392	590074	654876	1.14522e+06	1.61833e+06	823030	1.04978e+06	394041	291480	212388	372984	288535	792446	469562	200540	370876	120356	378801	126667	1574683	162404	271936	262718	615956
2-hydroxypalmitate	26148538	41408420	35477756	17647768	25055696	21497818	21254252	11545374	18033680	38221252	17537418	31513934	24584426	18883794	25870092	22378722	15572532	28885258	40392320	26690874	21434766	49989920	34936896	60914156	15745751	17748608	9665487	40501276	68046400	56439192	56135224	50090256	24424308	16967870	21792890	13856289	45819120	18938840	29552230	51380548	11978070	21176542	28532596	17939276	25946532	23043102	30736226	46786580	38132600
2-hydroxyphenylacetate	894568		808091	599676	991078		474693		673709	567517		674700	6.6275e+06		993634		483751	483434	3.39523e+06	475390	726054	274464	482083		727155	758481		425042	1.04148e+06		923503	1.60002e+06	815073	595022	494298	401976		1.36391e+06	856538	439356	406487	576086	822069		770369	379455	286260	737675	996282
2-hydroxysebacate	122514	88480.5	60101.2	66074.9	84593.2	142589	70071.4	133053	139282	207715	158369	233948	414132	106949	119546	84340.4	115035	198186	141512	80470.7	283117	202119	85290.9	162616	140527	71900.1	82871.1	55093.8	120120	345919	160935	184706	111389	100744	73678.5	75937.2	72484.2	301867	156505	157980	192241	86908	196792	117312	101317	59325.1	725693	112826	126390
2-hydroxystearate	14241213	17629070	7.88305e+06	7928762	7.49443e+06	9081272	8955453	3.49237e+06	6204367	9703830	3826767	12127336	6558107	6289621	8031275	5291765	4708372	7966003	6207205	8195793	5761534	12144288	10692176	25126566	6.73267e+06	7.03324e+06	4.19859e+06	16850340	27165476	27414940	19906770	23634326	6130071	5162261	6660182	4.18057e+06	14904374	6661189	8.28192e+06	17573552	4.11832e+06	5706649	7.16583e+06	3.80929e+06	6677873	5535810	8124084	15930109	9900848
2-isopropylmalate	435389	965346	1.47379e+06	253934	293908	1.68312e+06	1.76407e+06	572588	876362	414894	950559	815489	323476	355484		944901	639809	397020		1.04369e+06	976500	418968	862693	2.42817e+06	1091995	2.2597e+06	1.42106e+06	2.31824e+06	1.27653e+06	268316	1.51908e+06	620246	399390	327931	287800	316790	303308	426540	616852	975728	483032	1318070	571772	1034638	2.57741e+06	2.48754e+06	435885	664101	2854169
2-linoleoylglycerol (18:2)	3.64555e+06	6.06809e+06	1.72655e+06	6.62469e+06	1.47643e+06		2.16288e+06	662601	2.1495e+06	2307040	1.45686e+06	8903276	2.08545e+06	5.97172e+06	744556		1.31607e+06	1.08033e+06	3.65322e+06	2435852	3.20335e+06	1.92691e+06	2.01969e+06	4.71774e+06		1.10409e+06	1.0921e+06	4303371	9003267	10794983	6520441	4.13464e+06	1.53345e+06		536550		4887868	6.26051e+06	1.02783e+06	1.16094e+06	1812245	2.94432e+06	1.23004e+06	1.14104e+06		1.17738e+06	2.29122e+06	2307040	3.15667e+06
2-methoxyacetaminophen sulfate*						1.71433e+06				55953.3			165455		446904		423091																					423091	750644	406853	45967.9							472631
2-methoxyhydroquinone sulfate (1)		332097	317445					19331.8		20911.1		193428				80423.7									64291.8	480179			66461.9	68390.8	71238.3	213076			75831			40883				36727.5			216248			108802
2-methylbutyrylcarnitine (C5)	875575		913731	404755	1.48245e+06	104323	448921	1.73565e+06	888837	1.86208e+06		938861	3.20515e+06	492364	2.33169e+06	1.01053e+06	714770	712849	65514324	763689	2.16491e+06	1154993	2.85018e+06	1.66269e+06	472300	781509	767919	706936	981659	964234	642479	1.24411e+06	1453935	415818	388709	505410	244762	683150	403969	340393	385615	1982272	941119	1.53524e+06	1.4518e+06	1.05679e+06	402641	1067931	1.22022e+06
2-methylbutyrylglycine (C5)	553411	918126	961226	642422	1.05056e+06	194277	929846	749444	914140	673313	568829	836876	1.01633e+06	674661	862893	697642	763587	481146	1208617	1.26416e+06	508276	1.14599e+06	1.30923e+06		801399	950125	1.07247e+06	863484	564554	806803	545084	989734	979556	776159	1.1771e+06	816422	863240	986709	552801	422557	1.06075e+06	1.58618e+06	658803	815154	590970	423782	1.00077e+06	641559	1058889
2-methylcitrate/homocitrate	245828	341239	366074	127058	249158		493770	431148	409509	258081	405530	328706	1.95527e+06	127722	409001	331294	328589	401309	2.51869e+06	652025	733767	580708	320374	1.02921e+06	403508	452617	391131	404453	565657	191530	485616	443954	251355	421184	108579	254531	249953	462833	305168	96377.7	216495	324164	291547	446310	626408	413780	273694	315095	900673
2-naphthol sulfate	515092	140196	48918.1	193361	898900	155151	386870	50186	56847.7	23590.3	373302	39805.5	617219	150543	179893	163597	390313	79917	127926	49451.5	390083		99096.5	228971	269810	150573	1.24053e+06	67120.7	2.77978e+06	273156	1.6746e+06	1.24788e+06	442264	624118	206442	55524.5	17495.3	179893	29198.4	91321.9	116429		184924	45863.7	23504.7	26747.9		179483	21675
2-oleoylglycerol (18:1)	3.85042e+06	5976248	1.66829e+06	7235604	1.18771e+06	491463	1.84522e+06	659902	1.9281e+06	1.1282e+06	1.08788e+06	10989615	1.6167e+06	6816563	762226		1.30149e+06	830066	2.63169e+06	638805	1.74985e+06	2.62346e+06	1692887	7039055	594926	1.2384e+06		2229699	7751469	5.60701e+06	5386546	3.03188e+06	966967				2.67852e+06	3067342	816026	1.19894e+06	1.22782e+06	2725805	1.02311e+06	1.35067e+06	530793	1.46235e+06	1.49848e+06	2.00659e+06	1.79753e+06
2-O-methylascorbic acid	4421623	5697576	6.19947e+06	4.32596e+06	8.12446e+06	5438556	2.60971e+06	1.97022e+06	8.03771e+06	5.19485e+06	10917696	3.56476e+06	69860712	2.85267e+06	7.54928e+06	10287634	12014521	11163214	82298288	9316493	6.79041e+06	4917157	7.67354e+06	9024711	7.51584e+06	5946994	4.17109e+06	5.28797e+06	6.41162e+06	6.46624e+06	6263057	7273207	3.4026e+06	3008799	4.85662e+06	2208347	4480905	10240895	6100448	2.82125e+06	4872408	7622014	8.20923e+06	2043552	9475143	9366844	3240823	9083414	16180234
2'-O-methylcytidine	925789	779826	799502	387895	815757	135975	722884	832925	1.07133e+06	737088	1.03465e+06	368244	1099114	278201	1.01313e+06	610873	1.19553e+06	1.79479e+06	776234	1.92098e+06	804800	1097400	1648214	1.2969e+06	1.01096e+06	1.06027e+06	986944	1.0071e+06	1.59212e+06	899495	696777	1.62575e+06	866225	1.06822e+06	891407	1.16807e+06	844513	727158	840174	279411	531023	453250	1.05202e+06	360865	633070	859617	777705	885941	1.40989e+06
2'-O-methyluridine	41446.5	42451.5	45108.4		41084		42315.5	97853.9	78240.7	66225.8	62327.4		97390.9			38693.6	62744.3	114068	356867	131965	235168	121611	118264	87528.1	38649.2	30527.1	42905.4	37598.9	60545	48544.6	44840.1	54992	46741.7	65608.3	53124.4	66597.6	48207.8	68384.9	40796.2		40680.2		71458.7		34837.7	58290.9	56159.7	63918.2	154488
2-oxindole-3-acetate	91041	148873	107612		66332.9	140709	45152	149582	52816.5	50286.4	52349.1	74850.3	585246					27861.7	114726	70032.5	150872			157461	100489	64800.9	79443.2	120654	54148.7	86897	162010	195752	53889					186938	71684.9		87790.2	61506.1	79679.7		40830.9	91365.6			138482
2-oxoarginine*	802175	1.55833e+06	1.43676e+06	282544	1800839	501602	1.06374e+06	2048321	1.91906e+06	1.11078e+06	1515515	698727	1.0238e+06	348450	2.67411e+06	1.27653e+06	1.21017e+06	1.09059e+06	1.1311e+06	3.82872e+06	1.76945e+06	1.01133e+06	4.15727e+06	2.54498e+06	963108	1545244	1163852	1.36005e+06	2528554	1.06193e+06	1.53441e+06	1.29991e+06	1.08073e+06	1.52011e+06	1.33823e+06	1.24793e+06	1.39299e+06	1.96466e+06	804070	788718	1133822	3.13259e+06	1.78787e+06	1293080	1.52733e+06	1.69339e+06	2109854	1.28009e+06	1.16623e+06
2-palmitoleoyl-GPC* (16:1)*	227068	445902	124005	325517		90792.9	255701	131601	203204	56962.7	100961	179286	100129	147133	137752	58196.8	255351	412923	224378	268675	237651	424606	148294	226367	222049	125191	132906	290902	316637	312376	477037	331898	186053	114258	177757	121106	226710		178223		89874.5	251379	114240	90724	222046	563692	270287	292158	503725
2-palmitoylglycerol (16:0)	8622573	5417898	4339403	4891272	2.37287e+06	789664	3.41853e+06	1.93242e+06	5.78188e+06	2759472		12833009	2.36076e+06	8546814	4.00979e+06	1.17497e+06		2.47059e+06	3.05198e+06	4.39159e+06	2.02556e+06	5.31812e+06	2.48032e+06	8220875	1768233	3.41983e+06	5610517	4.44012e+06	6697321	8579305	9067182	9888775					8775899	2.78359e+06	3682851	7981588		4.40471e+06	2.19445e+06	3.81763e+06	2.67559e+06	1343515	1.68262e+06	9430338	7399850
2-palmitoyl-GPC* (16:0)*	22451626	33510354	15017592	24338076	11127144	11588685	25496894	9006400	11377551	14119855	7640017	30865294	11583003	11735340	14030688	8867960	10821015	10505193	12581081	12858134	17922762	21283452	10878708	34999172	15387713	16427400	9965534	30832536	46769848	48884684	55100392	26766028	9468648	9667999	8890705	7.46997e+06	24035784	12030958	12243997	28859020	8466040	11332169	9967735	8533951	10084736	14198457	12417012	22529398	19279302
2-piperidinone	9741069	1.71615e+06	873812	506875	16877192	19249782	1.26397e+06	7357032	14067784	1.30525e+06	4732467	10095164	30337618	696928	20177810	964311	34315516	59475100	2.49339e+06	17907114	8.24264e+06	11983125	1.53662e+06	31270278	59890032	11890489	12205451	14042863	18572044	27223616	14977498	5526756	5351067	28147048	4008183	54197980	12154897	7.80001e+06	37593784	36101404	8943839	11718716	5081034	4.61401e+06	19801112	63526368	1.80407e+06	16273228	20104796
2-pyrrolidinone	1.15218e+06	2.138e+06	3.03274e+06		2.00769e+06		1.24032e+06	4630889	3150779	2.41683e+06	4163016	3.4642e+06	11816298	452079	11596758	2.79441e+06	2791286	5.91795e+06	24452646	4.07784e+06	3.84773e+06	4656303	2908645	5292715	6219135	4.16949e+06	6452454	5640314	4.75084e+06	5114730	6324042	6245796	3.5067e+06	2.72946e+06	2.89317e+06	2.52678e+06	2.93972e+06	2.6467e+06	3.3161e+06		2.30279e+06	3.65868e+06	5.47789e+06	5007635	4732708	2.79212e+06	2.43514e+06	4800022	4828287
2R,3R-dihydroxybutyrate	6924080	11304039	14824457	12527004	12325037	7441910	10063257	17692162	9718310	9731280	12323579	17045348	36547368	8558344	11405436	16199688	11322585	15297727	118259168	30952760	12273204	11841810	33169114	14520279	11116259	13708222	12680789	11514042	13049117	21513550	6741179	11889759	9230314	7045152	13989369	7740020	11138612	18249254	14278608	7.43725e+06	9270710	23803560	17620462	7549851	10044783	20818580	7.18819e+06	14205775	29151410
2S,3R-dihydroxybutyrate	13864023	31155076	29956396	26383282	54470760	22611696	6.95871e+06	20077400	12965187	28038262	51526772	19133806	55713192	25686216	44312476	31456020	22611376	27132608	273851680	24939816	47421548	51972628	30437648	12501414	16836296	22067386	13204726	13858443	16245557	13785637	11383799	30360038	27344138	33647448	11942268	37631276	15162518	25234230	49927412	21603686	20942606	22124508	54831176	96050704	45263476	25391810	18225376	37937968	79688536
2-stearoyl-GPE (18:0)*	1685241	2637122	639979	1.49196e+06	585457	333284	1.29399e+06	417504	697443	675853	483806	3.51781e+06	1.04731e+06	803454	392476	419368	483217	1.06181e+06	1.75141e+06	573005	1080496	1155336	882655	2395801	777784	754227	519867	1804924	3.08825e+06	2.7785e+06	3.32311e+06	1.62996e+06	424346	284970	489090	144226	1.51642e+06	976087	567706	1382419	529163	953875	641090	636164	656940	998901	1.14405e+06	1.25342e+06	818331
3-(3-amino-3-carboxypropyl)uridine*									30645.4				120081				35454.6	38795.3	621827	36783.3	35539.4		26207.5	39340.5	26272.8				25670.8			21819.7	23910		22965		17204	42330	28001	35986			33805					47619	84024
3-(3-hydroxyphenyl)propionate	461405	1668302			107222	2098317									379426		378287								513968	414434	138751		250219	423979	535342	1361574		1.11138e+06	469845		247752	3263211				91417.6	187401			456842		332451	726284
3-(4-hydroxyphenyl)lactate (HPLA)	5.94623e+06	8075528	7.26703e+06	4.23405e+06	10041561	6.93373e+06	4642738	9439625	8740289	9132485	11647354	8463551	16246637	7.26697e+06	12356297	11073028	9452694	52534900	94657016	32562146	13711663	42069416	11648911	10166528	7.70614e+06	11369772	8.10838e+06	10266366	8306875	6239725	6513953	15172659	9155704	5.71489e+06	6659048	6461566	5.81303e+06	10130547	7.28411e+06	5810773	6851453	11420414	14551323	10453311	13000900	16854562	13373489	11999633	23390290
3-(4-hydroxyphenyl)propionate	81308.8	1.05246e+06				192956	398779				95796.5				192327	295391	181229	171167			1.78767e+06			93644.1	231249	224329			608117	127796	110516	198339						507109	137507							283958			191546
3-(methylthio)acetaminophen sulfate*			55853.8			807697							170320		125703		1.41002e+06																			132715		208702	534546	76847.6	54350.9				170320		217545	909243
3-(N-acetyl-L-cystein-S-yl) acetaminophen						73547																																47652.3	87177.5	59916.5								195343
3,4-dihydroxybutyrate	4.07895e+06	3579070	5555601	1.92045e+06	4441796	3556071	6.52912e+06	4426130	5.09787e+06	7.16e+06	8293590	3.45337e+06	13719061	3.10638e+06	6.45403e+06	3136273	6.04892e+06	5.94553e+06	17484256	5647995	7.9499e+06	4474561	9574957	8823845	1524761	3.33254e+06	4312431	2.27631e+06	4.11454e+06	2.68618e+06	3865200	4946509	3950477	5371152	3.62039e+06	4.1773e+06	3327642	5.5856e+06	5357377	3219060	4.28563e+06	6637127	6.43759e+06	7988237	7.10621e+06	5.07416e+06	4.87401e+06	4.89282e+06	5863791
3,5-dichloro-2,6-dihydroxybenzoic acid	289066	419846	429160	113161	771257	283031	464297	374684	355316	377958	336924	376396	171142	225171	415294	252381	457409	614048		196133	249083	269278	92445.4	979795	268495	210561	216838	407926	392576	305965	456687	620062	331034	329364	131050	219166	272419	422756	443976	550388	417706	190099	781426	301437	386975	415568	332263	626269	702507
3-amino-2-piperidone	3.6268e+06	11781219	9822520	7630210	9946010	6859470	6237132	8162105	8641756	7011948	5.35474e+06	4.80642e+06	7592296	6.07892e+06	14528271	8796640	13002325	38271164	16275822	17649656	16330377	11083890	13625214	5796704	8641730	29999710	13986996	9061247	17371514	9421273	7287377	13943641	8848857	7.41711e+06	6.02551e+06	4.37198e+06	8487800	6.93743e+06	5981735	5937422	6.98302e+06	12137355	11330063	4.56293e+06	5.93387e+06	8309217	6773681	15699326	9383509
3-aminoisobutyrate	2.37979e+06	2.80096e+06	2.65137e+06	7.19521e+06	6.66985e+06	16843054	2734880	9526096	2.47352e+06	2.24834e+06	9943074	5566656	18100040	2.01042e+06	6.48775e+06	13785846	2.75364e+06	14370258	174980512	8.08032e+06	5.86445e+06	17189688	34620380	16845882	1.56503e+06	24489164	7783591	8087778	4.16153e+06	2.69718e+06	8294719	19358070	9808399	2664536	11031933	2963637	13653073	7852313	3.37766e+06	2.00985e+06	7065036	3.42792e+06	2.88675e+06	5271522	2.02855e+06	5.03287e+06	14637835	5.64155e+06	10847544
3beta,7alpha-dihydroxy-5-cholestenoate	1.78896e+06	677193	2.47095e+06	530601	2.65507e+06	1.70535e+06	1.1712e+06	1.61815e+06	2.41745e+06	1.51533e+06	776248	686468	2335298	651557	1.64099e+06	233398	1070359	1.24557e+06	1.0132e+06	3525623	1.16173e+06	5.933e+06	2.62225e+06	1.40568e+06	1.84608e+06	793498	1.01653e+06	1319554	2.63549e+06	3.13455e+06	1.52241e+06	2.27944e+06	872798	1693418	1871301	1.55642e+06	347928	2.37159e+06	705727	1.3442e+06	1.41742e+06	376072	672857	548400	242251	468556	1.24905e+06	2.76113e+06	2803880
3beta-hydroxy-5-cholestenoate	1.27263e+06		1.15682e+06		1.63485e+06	1.27475e+06	1.20674e+06	457993	1.52208e+06	1.04971e+06			856169	181507	696439		587826	649018	883573	1.26828e+06	511165	1.62699e+06	778092	1.38878e+06	888563	332907	258844	762309	2.37163e+06	2.79405e+06	1.7848e+06	1.53218e+06		1032694	730166	958878		1.56606e+06	139870	1.80345e+06	943780		252179				316030	2.73641e+06	1.91716e+06
3b-hydroxy-5-cholenoic acid	89057.6		73405.8		107739	91105.7	95904.3	60452.9	176272	88107.6			106663		68297.4		76187.6	146455		82655.2	68396.7		107421		129111		62885.9	77405.5	219563	174422	102332	140982		81597.8	106017	112069		122292		84801.3	119813						60129.4	63483.9	29425.5
3-bromo-5-chloro-2,6-dihydroxybenzoic acid*	56844.4	107898	78213.9		317267		61930.4			102846	35123.3	77236.7					50620.7	79590.1						482153				99790.3	66632.2	47722.5	110357	161923	27164.5						63758.2	78902			145767				52847.5	80589.4	92109.1
3-carboxy-4-methyl-5-pentyl-2-furanpropionate (3-CMPFP)	1.74006e+06	587817	476891	196961	690596	2.37713e+06	444726	272056	830784	347755	909116	219216	9045910	200628	1.28707e+06	1.30048e+06	710622	95371.9	8792738	942092	1.97676e+06	277104	532653	4.5713e+06	3.08815e+06	2.74466e+06	1.00187e+06	2.35924e+06	869410	2.75351e+06	1.37965e+06	1387249	1.30355e+06	324416	1.20157e+06	749674	492907	2.1575e+06	472148	550114	685709	279697	980912	98765.5	386282	167828	281755	782654	2.38041e+06
3-carboxy-4-methyl-5-propyl-2-furanpropanoate (CMPF)	21000326	3.36377e+06	9219909	1.08962e+06	2.32767e+06	8895650	2.00482e+06	553558	6.9863e+06	6690637	10435642	1.53148e+06	56538512	1.64233e+06	25759332	13201443	5188985	7.91573e+06	14405294	3.11943e+06	10004686	1.62497e+06	6132939	5.35084e+06	4.78409e+06	14387924	1.44069e+06	15766891	3844594	9658480	1.9824e+06	1.7389e+06	5.23901e+06	1.46553e+06	13933550	3.51053e+06	1.1069e+06	17578252	5.86059e+06	931350	4670834	2834174	8482078	4656301	7.31614e+06	3.36562e+06	14425807	1.89471e+06	42206960
3-ethylphenylsulfate		41616.9					80677						22166.8											815590					247721		333822	88038.4
3-formylindole	4.15588e+06	3266227	3.23736e+06	2.213e+06	3.40394e+06	1.70047e+06	2.48453e+06	4587071	3.73366e+06	3.33496e+06	3.64712e+06	2865467	7.28102e+06	2425009	3789643	4.11145e+06	2760435	5237608	4.00703e+06	4232269	3.71609e+06	2601444	3.88549e+06	3.22143e+06	4604444	4239172	3.65966e+06	4.00788e+06	3.90223e+06	3.37011e+06	3.97474e+06	5.97838e+06	5.3676e+06	3.69716e+06	3.13633e+06	2514702	2.2498e+06	4873733	2.85503e+06	1.78469e+06	3.95477e+06	4.89422e+06	5276552	1.48798e+06	2.89944e+06	3.82689e+06	2.974e+06	2.95693e+06	4.70714e+06
3-hydroxy-2-ethylpropionate	789603	454432	620547	555005	931150	662466	564307	924852	650490	587162	955266	401757	2.34676e+06	398223	1.1543e+06	636970	814214	1.06703e+06	2.94704e+06	1.30342e+06	2898767	1.60966e+06	914843	1.49057e+06	1.09586e+06	719712	850685	777833	694963	933159	798590	822095	642671	663917	636098	652471	496683	818230	518561	570591	615801	1.08922e+06	1.14212e+06	990308	678238	1.42321e+06	539484	1.19643e+06	1.14995e+06
3-hydroxy-2-methylpyridine sulfate		296545											262548			204370										246797			672437		678293	497752						265648
3-hydroxy-3-methylglutarate	1.94546e+06	2612391	3894639	1.57641e+06	2434881	1.73038e+06	1.60669e+06	3.51108e+06	2.81715e+06	2805558	3.24957e+06	1.58775e+06	8452335	943132	2.70256e+06	3.35133e+06	3.07985e+06	4.40242e+06	24515728	3.35088e+06	3482269	3.24731e+06	2.46187e+06	6.13654e+06	2.85576e+06	3.97509e+06	2.48204e+06	1.84662e+06	4.68564e+06	2.35414e+06	1.87929e+06	3.79052e+06	2.01026e+06	2.55938e+06	1.56284e+06	2.48925e+06	2.02407e+06	3.33561e+06	3140484	1.16543e+06	1.85666e+06	1.95364e+06	2114827	3.63239e+06	4114467	1.94361e+06	3258056	4855738	4.29419e+06
3-hydroxyadipate	754857	562640	1194335	508378	1037903	435994	464354	940471	927373	844597	3.4704e+06	971867	9928482	558087	4.23312e+06		883107	2.23874e+06	32128582	845055	2.12442e+06	2919896	2.03573e+06	2.11137e+06	1.03202e+06	1.1819e+06	691133	732920	851048	1.3635e+06	555013		710420	1.0402e+06	415501	869297	3207166	2.13996e+06	1.5976e+06		2.90932e+06	1.38372e+06	1.53092e+06	1.19335e+06	619221	393429	2379342	1.41282e+06	328577
3-hydroxybutyrate (BHBA)	8845919	4306418	19368968	6954931	83560248	41030468	9174263	15656581	5.82768e+06	63706304	96092040	6165432	41102288	7.78707e+06	46979896	10480325	10023235	14853352	73187888	14293210	12107861	60666704	23443904	515611584	5597360	8547703	6307916	5.3866e+06	11341210	11989838	8087794	6682302	6.05699e+06	100677608	6.48446e+06	31499404	20873532	7.00577e+06	39848548	19976664	36599116	14981501	12226351	38214432	5450528	6.34858e+06	40266940	48498080	7872150
3-hydroxybutyroylglycine	205975	329883	473120	151572	756601	911664	208042	511617		377957	867381	241133	5.36342e+06	186952	667225	191148	430781	639084	6.3974e+06	608755	343694	279482	573553	1.41921e+06	1.15819e+06	587531	484651	351594	553025	942643	381803	330299	366019	953077	324628	1.06094e+06	846164	685885	553287	411595	568449	384370	614365	264107	207222	334590	449997	489276	601212
3-hydroxydecanoate	1498791	425020	1.14566e+06	657417	1.10774e+06	963492	597032	1463038	916259	727325	1.79491e+06	681012	1.95636e+06	880320	1.73711e+06	579489	2.10862e+06	3843128	2.92912e+06	2383793	1129368	4700754	890427	2143233	1318073	1.46683e+06	739032	956444	2.013e+06	2.12299e+06	1.15336e+06	1207243	555365	816342	721996	756279	1.02348e+06	1.22857e+06	1.43659e+06	651770	1.39713e+06	755326	1.5821e+06	1.13203e+06	683916	322588	1.03958e+06	1.61062e+06	1.69521e+06
3-hydroxydodecanedioate*	67971.2		48353.3	26289.9	65588.2	62314.1	27255.1	106214	69395.8	35467.5	305291	26431.1	235210	26739	69248.9		92155.9	787437	361828	207762	54884.1	428172	53144.6	199881	73459.2	62587.3			46974.9	184661	45493.5	75006.6		53539.4		63711.4	30842.1	116306	92017.9	20364.6	111628	23234.1	48435.2	35931.9	31280.9		69642.2	168544	44000.9
3-hydroxyhexanoate	625001	441788	765731	348031	597257	1.15045e+06	203815	856752	473324	555904	3.29924e+06	417435	1.09911e+06	281143	963623	367923	420348	1.42019e+06	1.20158e+06	920441	864557	1.72776e+06	681379	1.26696e+06	549672	399331	217701	196437	620136	681806	276366	450194	608531	664599	323856	654785	952661	1.34329e+06	1.11507e+06	332323	774287	540544	735441	434414	474877	200895	600526	711495	1.02401e+06
3-hydroxyhippurate	511276	1.1903e+06			41215.9	122031			42230.3			30679.5	51585.8	57888.1	703765		599697	44504.6			21689.7			228398	678754	407893	135142	33183.2	265757	548316	585488	1.83535e+06		957336	595041		93469.1	624838		387863	112628	184449	164533			522403		387466	1.6573e+06
3-hydroxyisobutyrate	4.32221e+06	2.72545e+06	8.02572e+06	2806771	14335139	5682538	5.15684e+06	8488402	4302040	13401274	16931208	4200904	7.01296e+06	3.52192e+06	21748848	7986108	5427723	8284840	27021874	9850059	10302968	8189985	11032997	3.86869e+06	3.61242e+06	4691647	3734260	3.7752e+06	6.33253e+06	5656022	3.28342e+06	4.04046e+06	4.95178e+06	12151366	5.44702e+06	5.16134e+06	3.67701e+06	4966603	8831686	5669280	2037643	8647431	6068552	10507625	6.07102e+06	5.67683e+06	6904154	10445792	5264737
3-hydroxylaurate	1.19342e+06	249896	1.01859e+06	562141	944975	767125	329372	1.05594e+06	420935	757499	1.24043e+06	444532	1.58002e+06	879671	1571903	468994	2.51931e+06	4.10521e+06	1.40267e+06	2.10234e+06	724654	6.06559e+06	801269	1819836	723587	961506	356915	707989	1.50263e+06	855060	514126	351132	479748	908955	760535	808444	1100365	682195	1422573	678863	1.41471e+06	747954	2.03956e+06	1.94315e+06	738863	325824	1.34197e+06	1903938	1795164
3-hydroxymyristate	1.05282e+06	356639	645192	456202	945873	740575	441168	776079	461640	879813	820852	718598	870002	967572	833635	391811	960808	1.72102e+06	659594	877572	489526	4.2009e+06	623996	1.7369e+06	615090	596938	349351	795459	1.45156e+06	718554	698040	541206	328193	725091	602358	722455	943476	610972	1.13129e+06	1.01309e+06	936368	543629	1.18651e+06	1.25481e+06	535854	386137	878306	1.83157e+06	1.32165e+06
3-hydroxyoctanoate	1.02194e+06	566148	724204	459318	755485	1.10346e+06	495828	1.06554e+06	1097074	659774	3799891	567115	1.69745e+06	569250	1180807	567407	957582	2110983	2.12887e+06	1.27303e+06	733179	2.34321e+06	632246	1.96655e+06	848847	855499	493515	554276	1.17014e+06	2169138	773901	1.09426e+06	593870	488540	503354	534084	703922	2.27277e+06	944735	753139	1.0974e+06	479858	1.10017e+06	542928	502662	320788	647146	942012	1.0929e+06
3-hydroxyoleate*	2.17062e+06	1.99091e+06	1.88171e+06	1.66952e+06	3.13791e+06	1.81156e+06	1.61452e+06	1998747	1.49344e+06	1.51195e+06	2199150	1.7003e+06	1.20777e+06	2.34056e+06	1.64396e+06	704943	1.63923e+06	2.07932e+06	1.6407e+06	1.59256e+06	936313	8737038	1.54973e+06	3854315	1.13945e+06	1.38388e+06	728329	1.89066e+06	4677080	4934234	2.05404e+06	2.29103e+06	1.95502e+06	2283246	1.25304e+06	1.4071e+06	2134876	1.3102e+06	2420659	2.00673e+06	2.57831e+06	1.05752e+06	1.71066e+06	1859286	807197	693043	1.47535e+06	5366669	3.35357e+06
3-hydroxypyridine sulfate	79004.6	2456817	104369	26415.1		77040.1	104367	171900	201955		114704	301852	511441			995587	60178.2	68786.3	200502	30875.7			93703.6	136424	194142	1.76876e+06	346843	64976	4246357	292496	2.8758e+06	2.52597e+06	183021		33334.8	64643.9		553590		274300			71488.8		101625			144104	54880
3-hydroxysebacate	92951.7		63117.5	32683.9	129689	117274	25537.8	130518	115556	28450.2	720394	58075.1	653541	29444.9	122389		111131	696131	639234	113871	63823.2	331407	101181	401537	63341	59504.5	23765.6		98103.3	286240	53693.8	113557	25616.2	154365		109201	62714.9	347334	211550	45129.9	145545		74272	110796			183816	212219	111131
3-hydroxystachydrine*	28153932	4384222	1.74077e+06	3.27967e+06	1.51909e+06	1.22904e+06	701018	107756	1.20414e+06	4.50948e+06	1.01161e+06	780724	39682020	887201	6716393	47657420	2.09965e+06	1.63125e+06	9042598	735125	808579	1.31593e+06	693179	5.13226e+06	2891231	3.22608e+06	807184	590876	2897618	6.19283e+06	1.41488e+06	2.22753e+06	451539	2.04771e+06	1686011	1.61615e+06	12059532	1.73933e+06	948942	1.20591e+06	6141786	1117382	1211850	68752656	3173220	2370123	899864	365136	15449511
3-hydroxystearate	902464	978219	590554	795694	867957	826846	823158	424140	589405	993027	620485	940736	469324	665291	552770	569451	557895	582413	993743	741033	800670	545521	627875	1.28704e+06	909414	839126	680109	1.23426e+06	1.98646e+06	1.5622e+06	1.96285e+06	1.12947e+06	540402	673684	712233	742824	929742	649379	786414	2.00139e+06	647069	749738	902369	464603	643100	669922	660304	1.43776e+06	1.08295e+06
3-indoleglyoxylic acid	100815	72022.5	154332		167656		86564.9	142785	118985	75019.1	84129.2	59665.4	1080758	78376.3		260224	229526	147629	2.03003e+06	212819	300187	145083	174270		221937	136698		219176	171961	157435	153409	478495	123577	69210.8	63930.6		33722.8	154332	115887		60981.9	145581	446782		110527	241342	48639.1	307584	224595
3-indoxyl sulfate	47151540	110613472	42779040	745278	25422160	41689984	67599144	17011880	47457468	203266	14393274	30215846	189982432	7.37477e+06	33499466	12931751	40566772	9325896	5484814	7937703	222074048	4779987	35385092	89450168	105588352	12745775	42196812	24701346	31085798	110921520	54308596	68884912	57405204	32473350	45199312	53900416	27809964	50333016	34281276	30153284	34054296	52674116	17217420	5243071	22146064	112443592		34442280	67301392
3-methoxycatechol sulfate (1)	438479	161584	22594.7		30682	266706		32324.4			36520.8	634598	225604		100301	115255	60935.4	333509	438602	87904.1				3628476	2.08583e+06	1.59992e+06	883220	6026203	779334	1.75745e+06	2.43099e+06	525993		180755	222236	245338		50586.9		555280		106770	49236.8		58235.6			310098	9715811
3-methoxytyrosine	340416	956158	357779	527524	519287	549830	350210	605723	604439	459511	988672	454798	1.18755e+06	309035		571192	706021	1203806	4879074	1.32982e+06	946993	1.5402e+06	709097	1.14285e+06	316361	640372	509809	607195	521593	460567	339814	453041	707590	305519	515130	535061	637914	939653	828575	376574	526933	823350	905572	127401	688888	769847	587798	602213	961862
3-methyl catechol sulfate (1)	22360.9	343195									52168.5	73489.8	115855			105544	80840.4		189978	27680.9	17157.7			28241	126634	302469	64065.1	29283.7	2.70738e+06	168138	2635574	1.36615e+06	303176			25089.2	54340.5	76493	15423.8							45618.9		16427.5
3-methyl-2-oxobutyrate	673327	839384	1.98182e+06	401735	1.30513e+06	3854958	1767386	1.59266e+06	2.0084e+06	671586	1.52621e+06	647728	152854	456364	1909003	3.19765e+06	2294769	421758	579781	3305518	3.64228e+06	732110	3316186	2.7981e+06	2.45573e+06	2.70721e+06	2.87629e+06	2.72255e+06	1.92082e+06	899521	2.19988e+06	1783916	876464	514329	652752	612700	213726	392171	779108	3.8617e+06	1.56783e+06	1.86742e+06	2.62593e+06	786967	1.953e+06	1.96992e+06	1.14194e+06	2.50022e+06	3.14028e+06
3-methyl-2-oxovalerate	7.29095e+06	5.11754e+06	11112419	4.37667e+06	11348099	16999710	8535023	13494082	10731005	4.59e+06	7.30825e+06	5.76863e+06	153713	3.81685e+06	15757760	16775445	14091079	3.40568e+06	5.53269e+06	14111111	27744838	6.70324e+06	19044202	19463476	12406090	13787476	15045511	13100757	12413986	7.41078e+06	14103334	11673785	7.7813e+06	5821180	5.01438e+06	6.12242e+06	1.83724e+06	2994761	7.62089e+06	17565412	10534749	11160695	15851999	5880638	11040341	7.8929e+06	6428203	15447971	13878815
3-methyladipate	206177									83674			1043477						3.35764e+06			175539								137280				201114				334981	91409.3		270852			107189	136734		233329		191958
3-methylcytidine		190821	204962	74614.6	109214	257573			130877		182876					81985.7	155996	121247	265149	108466			540066		84889.6	240234	128263	144976	214737			66995	144976		81171.2	159293	62858.4	142548	101425	102633	141765	121137	224387		154504	238930	142151	234721
3-methylglutaconate	162862	85747.3	293346	118344	236882	170919	93485.9	209043	292784	153169	306729	96755.1	1531696	78962.2	259955	196651	285872	152383	11086023	184487	513465	203292	227200	616272	212115	179190	217582	103237	200711	273298	120600	205742	134664	100572	106761	121940	119685	239101	173151	122747	321922	230846	137791	146263	138614	209308	142374	324335	472142
3-methylglutarate/2-methylglutarate	441001		57652.4		372524			552385	466562	514451	119949	167092	1.17422e+06	753808		604452	494764		1.56792e+06	335259	765312	134417		524229		143364	350135		161995	153248	339359	345446		424259		215216				231094				272042	393475		294112	150642	1.27907e+06
3-methylglutarylcarnitine (2)	440550		232509	117585		244974	119890	124582	468715				6.67516e+06			262086	314065		23442012		1.12741e+06			464536		279671	292616	207046	523062	317865	148413		101015		234412		33284.6	441138	83649.5	419769				207469	292616		407178	143196	896468
3-methylhistidine	907315	254484		186284	155864	147361	230671	2.60841e+06	199556		807220	203350	2.46529e+06			329561		113024	1247201	463006		150811	153329	254362	1.15576e+06	603591	1.1963e+06	595731	775109		113513	279120	3.4675e+06		1.07244e+06	308094		457453	88520.4	495594			84601.3		45863.5			114797	1160793
3-methylxanthine						440210					310377				229178		178875							160565	242283			910740			471043					276330	559364			470793				142445	145533		173659	141213	2.65605e+06
3-phenylpropionate (hydrocinnamate)	1.05688e+06	2.7916e+06	688650	549491	1.47207e+06	539859	2424159	3.90218e+06	2.56893e+06	2.88769e+06	2.33482e+06	2.80932e+06	3.36732e+06	568882	4.0454e+06	905664	335596	2.30512e+06	1.88217e+06	3.00347e+06	19848060	1.38517e+06	1.07872e+06	4897879	353202	306283	512649	336657	302040	1971721	375156	431932	3.12328e+06	4.46199e+06	2382862	2.31058e+06	1.92024e+06	7996809	1.17477e+06	307467	1.98131e+06	1.58543e+06	1688801	2705202	1.45276e+06	1.40449e+06	757303	350385	8929167
3-sulfo-L-alanine	1.37309e+06	1.23869e+06	1092088	696893	1.23183e+06	95552.8	612617	1.27978e+06	1.36046e+06	1.46879e+06	1.01037e+06	868612	2345460	1.06181e+06	699239	124076	1.02977e+06	1.91524e+06	951135	567345	180192	1.10711e+06	506844	318499	1.00373e+06	566893	992584	771685	860948	808048	1.05805e+06	1.03696e+06	862832	1.58313e+06	1.08036e+06	1.23313e+06	1.7307e+06	1.61951e+06	1.18431e+06	136674	1.02331e+06	917127	866401	636901	328696	1.04647e+06	1.54543e+06	701413	571354
3-ureidopropionate	999768	2223743	1.05507e+06	474697	959593	359266	904264	1.03663e+06	4.00537e+06	1853264	8007851	2.00359e+06	1.82525e+06	904461	4.2075e+06	1.51e+06	994904	8075663	3.4001e+06	3442432	1.33819e+06	9453296	2.78277e+06	1.20868e+06	875685	1.00825e+06	1804621	911866	814434	703648	609871	1.49766e+06	1.4446e+06	1113051	1.44584e+06	1.38534e+06	1.6728e+06	1.2919e+06	1.22693e+06	554816	777225	975118	1.31883e+06	972405	2.36443e+06	1.09456e+06	2.84275e+06	1.25461e+06	1.38293e+06
4-acetamidobutanoate		209456	230502				141660		220668			267221	1.72236e+06			166330		634653	2.07889e+06	322015	517520	342800		627121	284487	412253	200002	231739	163861	201304	205027	343181					201732	201874				195575		195457	264974	642704	149260	170259	1.03446e+06
4-acetamidophenol		157228				5417100									2.56911e+06		1.35812e+06																					1.25692e+06	4.40991e+06	1.65251e+06								2.27473e+06
4-acetamidophenylglucuronide						5374469									2.17798e+06		2363043																					2.03296e+06	2693121	1.04825e+06								4246219
4-acetaminophen sulfate						15633405							1.49081e+06		4202726		5.38811e+06																			807610		4.79542e+06	8374857	3.92967e+06								13355382
4-acetylphenyl sulfate	32489.8	126179		32154.5		173830	60120.7	60280.3	63265.6	35947.2		31120.2	152233		20201.8	334736		40084.2	282426	1.41282e+06	40968		130898	172346	60739.8	191800	213390	65659.2	198261		106715	92160	107516				39611.6	24059.3	132668		226236		77261	61834.7	66475.5	68640.8			76739.5
4-allylcatechol sulfate	1.04944e+06	847716	75445.4		111578	192739	47168.4				147537	43675.9	378388		177638	3084432	393712	67464.6	31423.2	198518				196311	142513	1.08318e+06	65470.5	106530	365930	156755	88402.3	142810		34413.9	203703	328427	19281.9	54924.4	1.38966e+06		277623				42909	21267.9		388367	30756.8
4-allylphenol sulfate	260720	3.98351e+06	348154	55448.4	113115	300534	183380	129658	52861.2	199158	1.27276e+06	375262	798016		124588	652121	472750	488495	234737	175593	81035.5		572595	779573	120129	6690044	174118	79676	620785	93638.6	399478	324190	206125	92775.1	51480.5	346022	976376	454658	276385	694006	212879	552448	51099.1	82494.5	280627	205345		2.13961e+06	344420
4-chlorobenzoic acid	1.67394e+06	2533645	1.13891e+06	1.92941e+06	1.6747e+06	1.38804e+06	1.55762e+06	2.61267e+06	1.81432e+06	2.26224e+06	2.10351e+06	2.99102e+06	3.6753e+06	1.53528e+06	2.63684e+06	1127076	1.33251e+06	4.3421e+06	2.91456e+06	2133844	438372	2.57834e+06	1.39064e+06	2.46421e+06	919739	763430	773265	781299	804884	1.27678e+06	708430	855487	1.9907e+06	2430197	1.55041e+06	2278515	2.46357e+06	2930556	1.94472e+06	1.14813e+06	2.19443e+06	1397946	1.98335e+06	2.47768e+06	1.88452e+06	1.68115e+06	2.04862e+06	1.04204e+06	3.24759e+06
4-ethylcatechol sulfate	21044.8	150138				101731	253549			17806					15742.7									1.49819e+06	56372	79780.7	201152		2.22261e+06	504079	2.54527e+06	1.30029e+06	122140		30213.2	107786		78909.8		58844.9						36091.1		58364.4	453627
4-ethylphenyl sulfate	492262	1.00213e+06	378325	269368	149599	89180.6	936985	551965	437689	716917	208854	9227916	1.02289e+06	5344445	132152	175441	150196	38619.8	2.39491e+06	139449	3.426e+06		184400	5340615	2.75153e+06	19446586	62297664	374944	2.44636e+06	7303377	11209316	3642829	1.36984e+06	46186.5	619177	2.10397e+06	116037	548806	60336.3	1.74856e+06	126120	131355	7.38788e+06	44676.5	278654	3.06943e+06		79071.9	4.35266e+06
4-guanidinobutanoate	6638653	10228855	5820459	2.96471e+06	7.47946e+06	894712	4892390	9337041	9689175	8592662	6024278	5958760	45414920	3.6166e+06	13439690	4766217	6174806	16031354	6022259	13474192	7182921	11638978	10109427	9077180	6.83069e+06	7686442	5751692	5835497	9775200	6.58591e+06	7.1976e+06	8371804	6589543	8337597	7820365	5.384e+06	5.67768e+06	11989778	5300950	826953	7305182	14576128	7.63688e+06	9148104	5858240	9009779	7.16153e+06	6.60454e+06	6236941
4-hydroxychlorothalonil	211820	676869	747830	125743	635610	148594	360995	104294		302241	271050	688936		134105	291948	258256	2.03671e+06	535516		386275	503421	72572.2		1.54983e+06	380588	108176		179034	379515	501132	402274	1.54736e+06	802758	213420	101998		438954	1.13864e+06	699605	206822	164066		485593	148080		730664	255206	312062	427542
4-hydroxyglutamate	112192							134604	73707.6				163750							112559			66372.4	43218	33728.3	41040.1	128918		213766		94785.3	104377			181116	42784.4		104377		116483	39582.2		88844					91090.9	32069.5
4-hydroxyhippurate	317642	4.07871e+06	89826.6	36679	64537.3	109228	1.42453e+06	140291	133333	111894	111113	192573	956281	80806.4	620077	1.20994e+06	1.64938e+06	207130	1.78793e+06	315863	7204843	64550.2	146403	473855	849211	1.61725e+06	775898	241187	3.842e+06	855857	552870	1.20698e+06	96337.7	42642.1	143340	418821	372675	487108	325236	191459	260730	479837	221955	1847668	212055	1.73345e+06	38132.4	605640	952228
4-hydroxyphenylacetate	159761	325873	152561	41531.1		401335		125982	172376		210842	106601	693596	68351	327052	369465	468824	238283	1.15479e+06	385731	1.24957e+06		437747	143955	164177	245038	75754.4	124366	267364	159367	373465	208169		74500.4		150180	190413	209753	138487		82850.4	239372		208842	123900	195299	100388	511504	444328
4-hydroxyphenylacetoylcarnitine	4.13829e+06				7103391		6.97681e+06	7909440	7991192	8367701	5712806		5775074		12253085		7.35983e+06		10752654	10320539		7770037	10268065	7424375									9022151	9014984	6733780	7.43608e+06	6084135	7632740	5562615	1.69451e+06	9365493	9105895	9282127	7322885	7770037	6299729	4.45969e+06	12655309	10751033
4-hydroxyphenylacetylglutamine		68923.9				65776.4							1.46443e+06		54845.1		127540	35444.3	3836503	200025	851792		137033		68940.1	77781.7		44158.8	50304.7	62003.5	51091.4						101809	68932		31848.5		90759.5		54609.5	60780.6	122151		49830	1.51021e+06
4-hydroxyphenylpyruvate	58531.9	86549.6	83465.2	68636.2	101811	69089.2	80015.7	118451	95966.3	116754	79300.2	165273	122768	73498.7	166330	165528	99585.5	239412		222655		244242	148110	136545		97414.2	92114.6	90513	118460	104924	93020.6	74154.3	95489.6		58159.9	87268.9		92906.9	94670.8	116983		162392		92418.4	86014	118253	107286	83349	110973
4-imidazoleacetate	1098821	1.2077e+06	1.15505e+06	814097	875576	455220	556888	685261	1.14854e+06	692878	697611	779616	3.80352e+06	762068	1.68941e+06	763840	1.41256e+06	1.21874e+06	793367	1.40787e+06	1.19763e+06		815468	1.26025e+06	1.41592e+06	1.16555e+06	788357	903941	1.27834e+06	1.78576e+06	943088	1.772e+06	775120	1.8439e+06	1.33023e+06	973408	954666	1.26446e+06	809886	549844	1.22055e+06	1.29062e+06	1.14056e+06	614516	713896	946029	821907	938300	656819
4-methoxyphenol sulfate	222246	288594	207498	89871.9	164124	44950.8	132701	342626	319773	31969.2	87923.1	190412	10449738	104882	222227	232236	115461	515554	236594	446361	111521	214949	254644	601287	1.90534e+06	1.57173e+06	1.84317e+06	1.38205e+06	980368	262641	834880	674008	380895	120236	152440	415131	237279	308254	172694	36611.5	141294	149186	253959	187768	286137	364467	118285	103262	602823
4-methyl-2-oxopentanoate	8.2645e+06	7021106	16041846	5645062	16226257	20982052	11732356	16477189	13794032	6.71658e+06	11460407	5.74039e+06	500001	5.45358e+06	23261714	23766806	19059702	5952202	3.60583e+06	18313286	23849672	7091424	31500154	30530596	18327776	25842720	21450022	18027302	15570614	9259623	18118156	15001377	8748001	5492620	5409402	6868255	1.46141e+06	3.30937e+06	8721762	22741898	11052744	16075851	23041280	4.57437e+06	12418301	9210089	9612288	20019392	17506636
4-methylcatechol sulfate	5494383	7759408			1.1876e+06	5459470	814529	266630	2.52643e+06	77391.4	560838	155135	4.36703e+06	122287	1.06291e+06	566710	5.63287e+06	873868	300737	331370	21634080			14205910	44749088	8509337	2.45452e+06	90636.9	3614245	24951774	8741720	58993972	408801	3050884	2.80467e+06	3004820	1.30744e+06	2.59142e+06	540398	13841024	1.31635e+06	1.60879e+06	233780		551093	7797826		176188	6.45155e+06
4-methylguaiacol sulfate	42025.7	52220.3				27247.5			44037.3				67418.8				124889		25074.2		178871			145930	396684	41528.4			175373	182023	122294	417223		240791		84865.9	50007.3		25902.6	776894	52229.1	80612.4				295307			354321
4-vinylcatechol sulfate	18596.4	18782								497173			14631.6			96698.5	113370	713087	65615.6	38563.1			4.89396e+06	31775.1	278727	205994	93960.7	173473	6356211	159196	5.43456e+06	2.63246e+06	103782															782499	35616.5
4-vinylguaiacol sulfate	64893.2	145491	97309.2				83181.3	62827.7	79315.8	25102.1	71693.1	86304	168327			169771	53149	34401.5	65498.6				42503.4		164233	504053	314165	71961.4	1.23423e+06	481121	1.24749e+06	515115	85086.5				35422.7	127208	86304		33935.2			24420.1	33170.5	27693.4		48926.4	50296.2
4-vinylphenol sulfate	1.50274e+06	3.02986e+06	1.27305e+06	2349224	201026	182454	2734894	4.09425e+06	3.62351e+06	1.9498e+06	373585	1.09028e+06	5497730	685591	553424	2.6279e+06	648032	2151128	2.53952e+06	2142112	239171	158080	5.00339e+06	3002106	3144006	2.91771e+06	6.21534e+06	3062518	5.51491e+06	649950	3.45132e+06	3002339	14863238	229473	645913	5.60534e+06	687186	888694	1.56879e+06	190461	444618	617720	5.94342e+06	1.14436e+06	6.66614e+06	4554389	384269	1458507	8.25372e+06
5-(galactosylhydroxy)-L-lysine	302025	418517	414908	184914	412161	291068	205798	464925	546958	301694	441294	325138	1.51343e+06	150005	579908	261469	831227	1.07245e+06	10272301	810900	811103	818511	681008	1.2111e+06	513425	490114	545505	465208	639857	448196	358836	556445	361715	354558	349657	416100	380401	501414	319281	200059	354846	488849	377229	357605	290178	557788	346548	647004	1.03842e+06
5,6-dihydrothymine	342503	298262	359958	241230	306824	403405	270983	340848	404693	187288	352681	183980	525909	159515	854371	281841	503810	1.05789e+06	583896	1.16393e+06	1.04159e+06	3712986	388504	881152	289678	359201	333092	557005	384383	325032	272218	411492	326351	545104	409572	339473	495276	311029	315254	409453	390531	219023	479697	236007	339001	259180	356734	521642	568145
5,6-dihydrouracil	227849			152997	282920	288342	231408	216120	267234	163961	212153		265882	214949	532870		281033	440041		509102	344798	960463	193550	191190		231187	179731					275371			271386	109620		252015	181865	416154	138375		287048	174812	232986	150575	377191	281432
5,6-dihydrouridine	1.4431e+06	2.13482e+06	1.95568e+06	1.47862e+06	2.72846e+06	3.06647e+06	730399	2.10642e+06	2.84777e+06	1.77355e+06	2721579	1.79761e+06	12167696	1.51279e+06	1.59691e+06	1.64102e+06	3.69857e+06	3.18274e+06	34339380	3.14343e+06	2461307	2.69784e+06	2.01738e+06	2545956	2033188	2.15307e+06	1.80722e+06	2.08551e+06	2.14183e+06	1.42619e+06	1.32001e+06	2.27072e+06	1.70117e+06	1.96453e+06	1825236	1.7425e+06	2.06854e+06	2690780	2124587	2116655	2.03708e+06	2.35651e+06	2.10368e+06	1366565	2525833	2.17165e+06	2.28116e+06	3.26302e+06	4385783
5-acetylamino-6-amino-3-methyluracil										206938	85266.3		372613				177147							211824	707793			1.64378e+06		277712	1.72007e+06					277712	109698	416714		903503				99429.2	229721	171753	126127	376734	5006470
5alpha-androstan-3alpha,17alpha-diol disulfate		327639	73946.9	91127.5	104223			145348	63036.1	104556	378714	313008	183608	162766	524186	283093		316460		36473	73635.1	94151.5	187058			30982.2	43986.8					72726.2	905869			77230.9	70403		185302		39530.6	117196	461235	344059	249408				91916.4
5alpha-androstan-3alpha,17alpha-diol monosulfate	109023	119637	467169		501956	80159.2		228787	129484		152800	246943	552905	69303	217413	133580				59300.8	136643		445704		149006	199099	183709	99124.7	122009	84666.7	92489.8	285187	323169	79753.6		199671	94531.7	194629	94729.6	109777	268945	105787	150173	107575	101298				238147
5alpha-androstan-3alpha,17beta-diol 17-glucuronide		137210		236442	47096.4			76038.4							32211.3										73471.8			120132	88969.6		61275.5	118541	97242.1			60548												81341.4
5alpha-androstan-3alpha,17beta-diol disulfate	71681.7	1.8979e+06	227942	565180	323870			708810	678010	420528	899403	2.31968e+06	392509	204155	4299234	1.16842e+06	30818.6	3.88635e+06	589787	802224	426479	377393	935990		535256	114099	164920	218916	208689	25436.4	194061	252460	2.18946e+06	64135.2		529863	420436	194239	2.55423e+06	160471	198602	676331	616135	1300896	1.17332e+06			97065.5	519007
5alpha-androstan-3alpha,17beta-diol monosulfate (1)	681130	1.15859e+06	2.43881e+06	2.03865e+06	2.36626e+06	547369	107516	1792868	428364	881122	1.69501e+06	2.72747e+06	3.50565e+06	649364	2.33854e+06	1.09007e+06	128840		1574782	58665.9	436299	909153	2.48889e+06	109401	1.45099e+06	1.14857e+06	860374	884152	852639	445201	1020226	1.85153e+06	1.76222e+06	1.17034e+06	210278	1.00301e+06	853995	874160	911893	713972	1455029	1.65458e+06	1.30045e+06	2.30592e+06	1.66776e+06	162326		428437	1208371
5alpha-androstan-3alpha,17beta-diol monosulfate (2)	332703	947369	578955	420431	1059071			1.3384e+06	2.32401e+06	781756	660623	1.63009e+06	358027	164362	1.98845e+06	1.18598e+06	164442	93786.7	121696	1.49796e+06	680836	103751	1.86809e+06		1.59453e+06	688130	647031	1.12846e+06	1.86209e+06	82142.5	1.04074e+06	635780	4.33658e+06	154184		2.53497e+06		615685	3.83625e+06	1.22605e+06	315057	58819.7	504962	176220	653540			622290	1.24626e+06
5alpha-androstan-3beta,17alpha-diol disulfate	56388.6	119576	106220		311125			156523		26571.1	70889.2	27572.9	512482		116829	75083.3			117600		239902		456351		88044.9	156108	272174	153450	61249	104641	93787.3	145327	112650		20139.6	119312		119552	49700.8	91256.3	145919	65142.7	84220.9	144957	33852.2				362718
5alpha-androstan-3beta,17beta-diol disulfate	1.35072e+06	4438229	3.29532e+06	3.8462e+06	5.26795e+06	1120519	429021	7350534	3.32462e+06	2.24586e+06	3185873	5032812	16260527	1.35274e+06	7.09512e+06	4.31072e+06	1.79632e+06	265340	16657228	964354	3.61742e+06	911361	13429357	199768	11087099	9386790	5.39266e+06	4.48787e+06	3.12057e+06	2101003	3975961	6.36415e+06	5359939	793402	1731372	2789071	844595	4578184	2734450	2616488	4608464	4511591	2748327	9225967	5935035	383933	68601	3714690	7843039
5alpha-androstan-3beta,17beta-diol monosulfate (2)	171008	125315	774297	598424	746472	161065	45984.9	562587	124885	264825	313741	469731	1.02079e+06	137493	526518	420169	117279		417832		179077	195607	1.23074e+06		728566	811999	288185	273344	354378	179534	359736	540900	567569	198198	123641	357660		290800	161173	286965	354378	492679	289782	610313	682289	27682.4		464688	380751
5alpha-pregnan-3beta,20alpha-diol disulfate	1.01102e+06	324361	2.37815e+06	367537	2.62212e+06	1.0529e+06	11137028	1.87692e+06	1.41487e+06	2.69287e+06	2367620	2.84798e+06	6788460	1.10346e+06	2.01324e+06	2641847	2002989	229691	846135	230373	1.55345e+06	1.02559e+06	4827349	2.25161e+06	2.25975e+06	1.34435e+06	1.76113e+06	842232	1.79815e+06	2.41833e+06	478702	1.4105e+06	3.34683e+06	2.28762e+06	1.81447e+06	2.93305e+06	499512	609835	708021	966554	2.75799e+06	7.7959e+06	3018971	762647	2.32623e+06	1.74482e+06	30683.4	2.85002e+06	3155300
5alpha-pregnan-3beta,20alpha-diol monosulfate (2)	547490		935953	51878.7	1.2481e+06	474755	5432240	358637	329862	632676	221790	319507	1209559	250872	324458	354501	568572				270350	283226	1.01869e+06	482430	581203	442811	484654	267638	1.33972e+06	751258	193310	426918	599193	982762	458783	1263729		186407	131996	342664	1.07501e+06	638103	546695	32692.1	231658	167334		1.85985e+06	1.24681e+06
5alpha-pregnan-3beta,20beta-diol monosulfate (1)	940813	59505.2	719425	103155	2506657	753609	5.32516e+06	564300	316806	663369	1.13198e+06	549029	1.22347e+06	496049	729725	830151	187969	416323	82554.5	239777	286011	1.11097e+06	836672	675720	383972	99799.7	557735	303071	703114	305517	183718	355690	2106364	1.91521e+06	313200	2.081e+06		261584	795785	553382	2.47247e+06	1.97419e+06	1.53102e+06	361070	359979	179030		437385	1.63208e+06
5alpha-pregnan-diol disulfate	302664	149085	189058	77556.3	1.1328e+06	329227	1.46249e+06	422417	125012	515666	1468124	593200	742914	395106	1809887	1116900	101072	98890.3	58579.9		361746	341695	466929	634625	102527		230586	121553	168927	63137.9	46098.3	134366	1635630	797807	147350	811830		88962.1	653176	238409	1.45078e+06	4353756	1.42687e+06	874655	736976	129140		108536	1.32356e+06
5-dodecenoate (12:1n7)	4.56279e+06	696760	1.56223e+06	1.4818e+06	2.20848e+06	3.63484e+06	1.80608e+06	3.3206e+06	1.39801e+06	1.98889e+06	3350787	1551185	5.96495e+06	2.89615e+06	4.09413e+06	837934	7.70666e+06	28978606	4.85643e+06	7083605	2.0455e+06	32654524	2.79964e+06	6.03653e+06	2.69017e+06	2.03173e+06	1.11399e+06	1.7065e+06	3.96376e+06	2569268	1360932	1.11311e+06	1.62507e+06	4.09776e+06	1.99909e+06	2.66812e+06	4.9291e+06	1.58771e+06	5230373	1.32583e+06	4652845	2.54812e+06	6712178	4.0859e+06	1.08461e+06	626275	3.35233e+06	6110991	4.03599e+06
5-dodecenoylcarnitine (C12:1)	1.02676e+06		1.01983e+06	239552	719241	817960		1239783		793753	877735	195521	1.62447e+06	427655	1.56847e+06		1.20011e+06	1.83279e+06	5278834	277016	538056	1.20434e+06	348083	441293	421971		324249	193792	1.4561e+06	305572		159751	1.15594e+06	704449	451102	514771	306257	783265	1.00017e+06	1.15214e+06	905569	406253	922770	1305199	676794	71520.6	768503	1.76366e+06	1.7412e+06
5-HEPE	366550			80775.3			113145			156959		337544	310432		158294	241586					266183		263711		234985	148277		79901			153613					99870.4	158817	187118				206161		282238			298096		151983
5-HETE	1005191	858565	745126	703303	480262	544624	196638	1193788	460276	581568	791281	758665	895838	519772	369418	490549	1.10805e+06	975487	249649	602440	582448	732468	1.12225e+06	700833	443255	599238	834856	503034	1.54655e+06	229169	823925	658843	798881	661710	582549	398531	656198	625471	909372	176844	675594	724766		320211	416659		555028	1.09617e+06	679838
5-hydroxy-2-methylpyridine sulfate		87947.6						47470.7	107058			58028.1				202202										151094			654632		504526	399765						151094
5-hydroxyhexanoate	230832	259780	361022	118350	155866	98083	165180	214128	264641	333577	415019	188793	391282	126324	198038	143876	113415	761345	238428	286110	448050	456946	180721	242913	293342	231906	176476		252120	283518	208925	351451	119892	171085		158589	367187	340262	281821	132293	167784	238428	262699	168627	239581	192318	115584	181002	952566
5-hydroxyindoleacetate	78754.8		53409.1		43513.8	41582	33421.5	57417.9	41400.9	32908.9		62217.8	303728		42466.3	108544	83671.2	127735	193832	68442.2				105519	139701	145781	52570.3	76461.8		47062.9	45328.1	137605	62675.8	40073.7				82616.7			49960.6	28266.7	60429.1	31753.9	62586.7	77303.2	40166.7	55008.9	143741
5-hydroxylysine	778624	1.17356e+06	865102	401752	954404	600974	792782	2.22255e+06	2.4853e+06	796210	779989	1.08155e+06	1.65735e+06	388315	1.94253e+06	534296	1.18245e+06	2.65662e+06	3.12704e+06	2.39339e+06	1.9401e+06	2.34181e+06	2304690	3.75388e+06	971134	853332	1.46091e+06	1.01095e+06	2101648	979048	1.53891e+06	1.50164e+06	808256	1.04096e+06	1.29587e+06	878412	1.01139e+06	1.16874e+06	1.0102e+06	803636	1.02186e+06	1.73522e+06	856978	877520	758929	1.09483e+06	1.25995e+06	1.12111e+06	1.18727e+06
5-methylthioadenosine (MTA)	305088	175176	823470	275872	381414	327293	203561	318116	353950	132848	486439	252686	708472	204550	350145	449539	529715	2461280	2.5026e+06	1523302	451905	6306025	700041	425845	585452	746801	497964	502301	472559	579460	464575	657607	309131	131463	447413	218230	171038	215515	377496	280606	281879	566463	432104	155657	573659	1.03836e+06	381297	718334	406574
5-methylthioribose	896456	1.34593e+06	850973	601674	934204		297482	916771	1.23051e+06	1.04718e+06	955557	933132	3.96933e+06	750700	892107	947381	1.36797e+06	1.62767e+06	1.67764e+06	1.19914e+06	987576	1.03246e+06	889706	729498	623030	1.13281e+06	837226	830046	1.14738e+06	851231	621565	1.06414e+06	644023	838174	609321	1068662	596013	1.08937e+06	784816		934204	878498	989688	590245	1.04206e+06	680017	781361	1.91922e+06	1.77742e+06
5-methyluridine (ribothymidine)	425484	494888	411446	265471	536033	509383	287780	386293	450277	379824	467581	239206	731551	231313	454267	429184	811334	700734	851682	853658	916816	1.14595e+06	631696	653204	709719	566737	699259	658906	701222	664381	630185	628277	465662	599536	420277	554136	446002	500268	459165	433201	492441	396323	595478	188617	361663	555067	411286	732742	1.41135e+06
5-oxoproline	144504464	204143136	171583840	143255856	185033440	209885472	128348128	207472192	243774448	145753088	197389952	109493936	459787936	95646288	309927872	188447360	274291136	253800400	234384704	291522400	401154080	333061632	317171968	249565008	212751792	229097840	226834064	188298672	287379776	264021248	191038304	228577488	167991440	218800800	223163552	188113104	246933024	221625088	210163440	151166416	188545888	241329952	233393904	116848248	194273088	236536048	185593264	220785072	233258480
6-bromotryptophan	76483.8	133843	73825.5	105403	38263.1	42318.8		92364	102460		55328.2		67124.4			86659.7	171683	72668.9		142908	185557		108275	357461	35069.1	100830	184585	159621	183731	124813	155640	193221	111394	62853.2	51953	89992.1	104489		72715.9	48988.9	74607.4	26724.1	63595.4		31924.5	51356.5		103839	200928
6-hydroxyindole sulfate	437195	1.09049e+06	389433		205385	414854	612782	170748	544346		123422	308638	2.07234e+06	40235.4	288802	78413.7	439857	95828.2	60083.6	83192.3	3.38451e+06	48142.7	355710	1.15032e+06	1.28816e+06	125946	531710	254382	338359	1.30079e+06	647629	830930	551092	349944	450161	659462	279017	530029	268268	300506	274849	372571	122594	40110.7	186166	886949		424073	792560
6-oxopiperidine-2-carboxylate	163482	428435	360468	91450.7	655367	418292	142645	472137	310315	613059	576421	258478	893558		351481	284249	228548	286652	4.89792e+06	285221	370250	686829	854282	313749	197782	217626	205749	160558	290199		261986	421975	211501	216551	380114	115570		349819	322620	269563	174557	756537	136832	541315	583386	467933	172929	382743	430991
7-HOCA	196916	96935.8	339530	77155.1	545487	210221	140044	366797	430449	283684		121503	184669	54832.7	105601	67533.6	743323	2.49411e+06	360035	1.3178e+06	278395	2517630	606732	585604	555086	42475.1	174592	480404	425767	669214	402281	296369	448050	156301	460073	254706		432421	80515	376873	167528		324714				161708	637341	1.23602e+06
7-hydroxycholesterol (alpha or beta)	326181	486092		494953	196277			446185	652574	1221873	619826	351924	612345	233720	462091	720173	459510	1099935	242347	277920	520998			497240	412809			182166	330360			170972	759109	479871	622264	298979	565414	459532	620399	585202	596147	684913	583797	441357	394496	572227	867444	212754	378183
7-methylguanine	2055627	1.89244e+06	2889281	1.62687e+06	2.2012e+06	2708618	1.40924e+06	1.77228e+06	2.4054e+06	1.96782e+06	2.91446e+06	1.88349e+06	3.65023e+06	1167270	3.26944e+06	2.31058e+06	3.70266e+06	7022530	4.04424e+06	4.46532e+06	3.592e+06	6.23396e+06	3.36468e+06	3923821	2.71633e+06	2.63673e+06	2.10864e+06	2.58665e+06	2.62208e+06	2.75714e+06	1.8577e+06	2.29019e+06	2174937	1.91414e+06	1.99882e+06	2.54633e+06	2.13482e+06	3.43947e+06	2.0619e+06	2.71248e+06	2.26554e+06	2.02839e+06	3134368	1.3458e+06	2.3713e+06	3.5355e+06	2.38055e+06	3.08024e+06	6546584
7-methylxanthine	2200939	1.61615e+06	1.85773e+06	1.38339e+06	3341094	332597	1408686	2.55003e+06	2.79162e+06	2.49077e+06	1441236	1.81472e+06	8.10063e+06	1.56793e+06	5039978	1193519	2.43382e+06	15296205	5566777	4979387	4555768	9305913	4.02159e+06	2.14767e+06	2.05932e+06	1.98232e+06	1.95754e+06	1.69085e+06	2407382	3.58871e+06	2.01515e+06	2.56302e+06	1.76121e+06	2.34005e+06	1.88123e+06	1660198	1.41828e+06	1.76537e+06	1503859	612080	1.678e+06	2420357	1.6595e+06	2640031	1.26625e+06	2477069	1.90336e+06	2.26828e+06	2.58903e+06
8-hydroxyoctanoate	640710	248100	389004	382836	435869	841001	381395	469529	407794	1.10682e+06	913234	1.10159e+06	755717	712001	458257	235957	607683	605658	340508	321230	559430	1802443	251967	575582	325902	209561	174405	247698	422057	353038	338869	241814	206586	790262	365301	339270	541793	696981	646006	422014	1.09393e+06	705760	910402	802076	334381	247743	809249	560447	459159
8-methoxykynurenate	29752.2		58404.4		60969.1		21148	99741.3	38055.3	49214.5	198114	41576.2	254690	52584	62613.3	70936.7	72027		5.26843e+06		98186.8	52263.6	41944.8	116273	37578.6	38366.9	44672.7			25592.4			78592.4	33628.8	25850.6	19756.4			138637	25571.9	34262.4	238980	162307	497686	120290	27887.4	35119.1	88553.4	61166.7
9,10-DiHOME	216322	983150	110005	229355	187996	192879	587807	395850	2.58345e+06	60497.9	115236	1.66938e+06	385827	338849	275482	310196	369048	335795	391507	273370	16627454	666815	108305	457275	678951	728181		208828	317681	2.10383e+06	661781	1.45068e+06	338203	247231	243686	322163	305065	2.4011e+06	1.76499e+06	143244	827330	236772	661896	306634	375021	363075	293942	318847	636190
9-hydroxystearate	746861	494490	252428	473028	516884	683024	398228	289756	501515	244683	653652	1.72385e+06	375780	345037	260286	240749	595035	829416	483187	904821	389959	2.0839e+06	171714	2287341	356762	290520		109280	421110	516393	359169	266359	175745	666797	483270	465661	435738	457370	650620	441809	314261	224490		311460		82891.9	262104	709893	925466
acesulfame	189906	71820.5						706766	67134.8				193090	145319					156829										2.0231e+06		120820	31462.8											719961		86996
acetylcarnitine (C2)	7.65928e+06	5.76611e+06	7249929	8753865	24807472	62062040	4426947	10472894	2.91854e+06	10194257	5155530	7145842	69810784	6975467	51748640	7.38713e+06	14914915	5.18085e+06	756157056	7.16569e+06	4875119	2.60389e+06	2.15761e+06	35953308	4.66144e+06	13120915	6.2341e+06	14948605	11070885	8494497	14976375	13303420	4317663	7501247	4.11306e+06	7.66395e+06	3.86125e+06	9227386	6098691	219125376	13682460	8918104	1.62363e+06	58635264	10820577	1.99427e+06	6.56174e+06	13990147	8043339
acisoga	203946	199560	157604	53672	210924	164893	44673.7	144490	214087	71265.2	289068	202945	1.26193e+06	50645.4	271631	78809.2	294193	91421.6	10484598	351266	552621	175608	375654	236767	203054	98333.9	148906	226770	240548	234826	180394	280949	152508	94308.4	325307	98996.1	203500	152762	160691	139542	89715.7	288059	168097	238641	370188	129818	122872	325006	700227
aconitate [cis or trans]	953456	1.84879e+06	1.82062e+06	1.15515e+06	1.91071e+06	9518279	1.68246e+06	6.04964e+06	2.98031e+06	1.65948e+06	3.01703e+06	1.05434e+06	3399552	562350	4761896	2474324	4.85064e+06	6.70702e+06	7.24208e+06	5.81572e+06	5.71441e+06	7.72557e+06	2480210	4195918	2249411	4.66766e+06	2.57288e+06	2451359	3.13169e+06	2.56368e+06	1.91943e+06	2.69368e+06	1.52611e+06	1501432	2.16951e+06	2.01699e+06	2.69524e+06	3887588	2.28049e+06	8650591	1.53404e+06	1053118	2.08534e+06	2631488	1.71271e+06	1.58847e+06	2.95373e+06	3678173	3.37326e+06
adenine	159570	100386	234786	182947	171615	142953	79104.5	31516.9	253416	146032	291330	128967	352382	132951		167981	227573	1.16939e+06	640944	511934	110051	2129060	129553	140980	232958	128238	100470	203230	141840	129970		154041	124976		199896	132930	122328	156806	182847		149973	170198	239041		156117	321565	172109	218770	153728
adenosine	162914	170150	151018	89534	182853	68336.3		170574	123390	157759	186126	131086	506647	94368.1	684985	114897	211755	226459	1.38476e+06			101410	67220.6	117328	184563	244784	237120	360974	239848	122741	139138	224542	172844	159424	167243	181794	307064	189164	167457	85333.4	530848	281125	283998	131830	139538	208468	228949	145463	146688
AMP						1.33251e+06												72492		55591.2						27246.4			52151.5		30208.9	39480.5								2.16869e+06								59232.7
adipate	453427	503269	296072	350099	610965	641629	268370	789258	645140	869001	1.14712e+06	508003	1.59189e+06	1.08855e+06	630994	551776	877294	730142	3.46521e+06	373323	1.48281e+06	1.07462e+06	509659	652419	462468	374322	463840	357250	479486	753111	639906	830499	795639	759241	367682	479282	450643	649994	855401	416330	589301	739926	644199	650387	443349	594579	614556	609573	871998
adipoylcarnitine (C6-DC)	454017		523801	426400	324241	458343		336185	303413	392465	634485	391052	2.00231e+06	220139	309670	245835	724877	302453	15070208		738520	356347	138049	455240	343875		369028		311826		342245		323201	620356	360905	185084	394855	371888		766093	375191	311097	369028	517858	390775		222553	1.3151e+06	435015
adrenate (22:4n6)	26518894	12026319	9498122	37104272	18059576	11853167	6306639	3.96663e+06	1.78592e+06	13103668	3.34567e+06	16249534	6.64778e+06	12297961	6.61843e+06	1.07947e+06	10060629	9013407	8578529	8421369	4072534	52181628	8195040	23940700	7.64371e+06	5.39798e+06	2.09319e+06	12567393	40997184	18862446	18396048	13468341	3.2466e+06	8659956	2.98772e+06	5.287e+06	15763560	8724188	14708383	12296736	8786880	7730456	8620132	8.33523e+06		8412364	8.24704e+06	63218468	18499428
alanine	524380128	748322112	643777600	383323040	652001664	425445376	471473568	607220096	750249280	561083136	583195200	519396864	797694016	418415392	800974656	605303680	943132224	758090880	648547392	924661440	1120884736	745722496	919552320	614977728	701318528	910304256	788192640	934685568	916865472	736244480	734371456	875400960	574066944	546430400	731268160	480588672	480401536	656866496	553277440	524046592	613545664	804772544	695817280	538525056	739347776	801736320	558762240	691903744	839063552
allantoin	17206022	21853176	21482498	7655483	22290554	19909772	13775799	22721990	13269515	15013364	15858935	12842022	17104472	11768916	35113952	13082339	14634835	19721920	21200576	18229482	16948386	14280579	14804242	13383474	11162505	10200936	12343787	12264449	11267151	11646518	10196719	12131412	10208506	18769792	9767587	10230814	21110164	22414356	23421612	21069430	18271554	13765933	14594886	18901410	15391700	22231166	17589192	23299044	13382888
alliin					653733							2.0288e+06	883407				1.0401e+06								26356726	1.69111e+06	1.41646e+06	820000	3898755	7890347	3.66652e+06	817158			10315301	777971		6.40649e+06	503630		1553785							1.14334e+06
alpha-hydroxycaproate	137465	437998	95208.5	130872	180586		73170			181742			252847		356560		448322	193227		175604	927094	81365.4	114986	237342	767618	264715	243312	366751	174466	300690	232174	327247		209616			260654	255555			702247		158906			158988	294265	171331	213848
alpha-hydroxyisocaproate	910546	1.01757e+06	1.01114e+06	1.0472e+06	1.73962e+06	759621	1.08585e+06	1.41874e+06	753340	704256	810803	629323	758722	1.07796e+06	2.78948e+06	1.26883e+06	1.69522e+06	3.98609e+06	2.40727e+06	2413295	2.48759e+06	3.80322e+06	2585521	1.24944e+06	1.27224e+06	1.72039e+06	2093711	1.61889e+06	926471	899514	978059	1.51606e+06	1.23587e+06	1.1773e+06	913155	872717	648532	801458	1.2422e+06	814676	854617	1.17039e+06	2236794	1.47386e+06	1.05384e+06	967826	2.54225e+06	2.44867e+06	1.31196e+06
alpha-hydroxyisovalerate	12985890	23541528	9494043	15402580	15900033	13210193	11136349	25764912	10695694	9872785	13572244	9613032	18894718	10777280	25602686	19307226	18884352	184566624	111912504	49081412	71657480	169760624	35580324	18884664	54498548	22865356	62937952	62409664	12870417	22184410	18211356	34418456	17113394	10999276	13162614	14221681	10224845	14382893	9511460	7.0912e+06	9881659	9936510	19079676	31631426	15841680	14388505	46334688	32077714	37540576
alpha-ketoglutaramate*	2.96439e+06	3670219	3.07161e+06	3.05544e+06	4.3268e+06	6936749	1.96396e+06	3.47082e+06	4.06641e+06	4.03486e+06	3.57051e+06	2.22295e+06	20601186	1.93762e+06	7482586	4.01962e+06	4.76247e+06	9041184	12630235	5774977	6.32843e+06	5.89234e+06	5.92541e+06	5994713	2.99249e+06	5.20646e+06	3.27465e+06	3.16879e+06	3565924	3380998	3.54889e+06	4.78709e+06	1802904	4516378	2785272	3033236	4580988	4820551	3516330	8249699	4549088	5956564	4125573		4536348	4366974	3321048	3752505	4027241
alpha-ketoglutarate	497759	1.16301e+06	1.49764e+06	525311	651147	11586618	2547813	2.37872e+06	2.07035e+06	609358	2510662	837210	732545	355068	1.60424e+06	5357943	2.80308e+06	2.02109e+06	1627973	14745171	5867422	1.19298e+06	4383244	2.93257e+06	2.67526e+06	3.71623e+06	2581874	2764047	6728627	435725	3.67946e+06	1.62035e+06	564120	683138	471906	611889	336964	1.19286e+06	1.24585e+06	22905470	1.76864e+06	4.15991e+06	1.44989e+06	1.49376e+06	2.7473e+06	2.97998e+06	545087	2216231	6210955
alpha-tocopherol	49713384	65284448	115775744	35397964	44419676	76532752	43576124	20571098	45898912	24833420	28506900	15649193	53386244	12729008	28694180	58866780	180143232	36425012	67768440	100664632	53961892	57913640	64184500	77052576	94987752	74454136	62709272	85835960	136349008	100528504	82669200	72482680	38627896	25992386	53884364	42365704	34125688	43978216	28052704	26973022	50533172	35976220	28382800	37535724	59835864	45273344	40392852	74747240	42140604
andro steroid monosulfate C19H28O6S (1)*	285292	959834	763302	645583	1.48331e+06	459277	516672	523482	114804	730162	520013	1.10195e+06	195414	251500	268920	389563	627287	1.62644e+06	436012	1.21175e+06	532563	1.25814e+06	158172	83617.5	468669	599044	238836	754507	323665	317465	380821	376628	765539	629210	333998	1.30426e+06	1.0323e+06	448424	1.09209e+06	333260	361555	780943	761588	429089	527065	189719		82419.2	254296
androstenediol (3alpha, 17alpha) monosulfate (2)	316453	160338	183679	128724	473684	321244	44431.1	296552	138777	206145	114732	231332	300870	138882	233675	197992	194357	320871		442854	133721	183818	380835		489681	279314	282218	369209	1.13322e+06	341333	383452	409725	879613	487605	231608	673078	174774	111595	253122	178859	424984		592007					133813	144599
androstenediol (3alpha, 17alpha) monosulfate (3)	2.89266e+06	3.46341e+06	8352256	2.68025e+06	10121132	1.99296e+06	865274	6.50227e+06	3.95494e+06	5.76814e+06	8641429	17342426	7.14535e+06	5428738	9293283	5.5914e+06	379939	356649	3676451	856714	2.61282e+06	3.4551e+06	15781803	1.15294e+06	5.59799e+06	3.18864e+06	3.44931e+06	3.38969e+06	2.0684e+06	1.86684e+06	3.65985e+06	7394636	8.19012e+06	1.91752e+06	907729	4849988	3.25354e+06	4.03583e+06	7.16254e+06	2.0609e+06	4.03729e+06	4.56328e+06	7.83953e+06	5021240	5.92572e+06	606732	51913.7	1.92526e+06	2.96147e+06
androstenediol (3beta,17beta) disulfate (1)	30125226	111094616	40131148	111650896	57022508	14151566	8.21846e+06	63116492	7283207	16624132	46688880	104759880	117717536	18609124	41470108	25977620	9450816	1.38241e+06	396245856	9510826	22850030	17200218	30918940	4201439	77453384	31340042	24856474	41294272	12904747	15555326	30472074	40652800	30874540	18390408	12137168	17672882	62326336	37404984	26073142	14662751	43756068	33029466	31526390	48320348	37602604	7447069	992812	10970647	41370552
androstenediol (3beta,17beta) disulfate (2)	8.13568e+06	12782011	8099650	5259925	13983440	4337362	1.66417e+06	8.29227e+06	3.29503e+06	5772706	10709245	11021269	25993160	5.31104e+06	8.3215e+06	5.12062e+06	3.66133e+06	4380055	10094127	5728512	5.70493e+06	5.56442e+06	6132819	1.56317e+06	8958765	6002471	5.52994e+06	8552629	7.20596e+06	5.47573e+06	5.37027e+06	5930108	11465049	6127693	2.99259e+06	9010053	5296242	5637605	8273887	3.70425e+06	8726497	3.88883e+06	11190682	5813141	5679437	649056	62895.8	2.86969e+06	6.71567e+06
androstenediol (3beta,17beta) monosulfate (1)	7.25781e+06	9808046	6708391	30526914	13024479	3.61693e+06	1.4146e+06	9664746	1.61359e+06	4623901	8788022	17043940	6862966	4931679	8.22173e+06	3463915	1618883	318183	5.56084e+06	750277	1.90956e+06	8451132	5.17801e+06	369498	10426638	4.51092e+06	3.05909e+06	6305804	7.03283e+06	2.81592e+06	5.29104e+06	6419280	9933853	9213006	2.29468e+06	6.94064e+06	10842029	3.00235e+06	6.06694e+06	3.91963e+06	7472064	5304794	9571799	4.29586e+06	5550700	1.02608e+06	46359	3.82004e+06	1.79576e+06
androstenediol (3beta,17beta) monosulfate (2)	382725	960240	746632	862350	729920	610621	216032	693051	110230	172452	244609	693173	1953954	151315	260958	206083	335900		1.21983e+06	130493	401924	222072	559435	100581	1575704	746331	578210	688899	424645	586876	671358	640321	661979	960423	558423	501941	709649	582617	326506	431570	945762	540426	393958	572505	375261	148215		298054	916861
androsterone glucuronide	388026	854246	222597	438068	439635	424625	48312.8	471991	122489	130456			1.82748e+06		113853		333614		2.25017e+06	46273	248006		450723		713674	384661	516976	1.12873e+06	807955	743052	703975	819915	524530	339227	195971	781101	132108	237252	164433	272046	444761		434509					526456	1.25298e+06
androsterone sulfate	21772080	28902210	62058400	10364814	66370284	21808944	5489875	44935920	23050498	31154320	32842824	62938316	76913232	20572878	44528400	23978958	6.14573e+06	1.2797e+06	32187480	3238923	19306562	7501469	84860904	4.12614e+06	48639100	56151896	26890688	26929378	19025702	22034996	36272344	61157800	39400940	16961990	8998798	32564100	21421716	27218886	27907632	15901266	38743832	33610976	35180900	32920536	29121130	2.92527e+06	148158	15770909	36134812
anthranilate	2.06333e+06	10723949	1.0221e+06	645606	1.09983e+06	817935	1.8876e+06	985983	1.63602e+06	831304	1.8558e+06	1.23166e+06	5.67815e+06	1.95338e+06	1.34465e+06	926294	883875	1.65158e+06	2.04102e+06	906734	4459402	1.29358e+06	1.64911e+06	2.02502e+06	1.87265e+06	608318	1.2284e+06	707496	861852	2.29757e+06	965678	1.22744e+06	1.88052e+06	2135348	1.23965e+06	1.66671e+06	1.26957e+06	1.86009e+06	1.5748e+06	482678	1.24874e+06	1.53568e+06	4.76339e+06	648999	749303	2.59507e+06	718882	1.28735e+06	1.90954e+06
arabinose	273759		351626			200170		180628		458637	504705							464015	485517	146619	467806	214920	467059	153232			421390	315039	372278	375470	482960		503767	118715	315631		375727	427705			235331	233004	513524	796422	366414	553181	170432	161829	383999
arabitol/xylitol	1.51475e+06	2999043	1.78848e+06	1.05819e+06	1368484	1.37338e+06	963991	1.50827e+06	1.89247e+06	1.81516e+06	2.10074e+06	1.28565e+06	9343963	940751	1.79486e+06	1.78049e+06	2380252	3256517	24781804	2495811	3.13768e+06	2217379	1.89993e+06	2.19469e+06	2201081	2.38603e+06	2.07706e+06	6.96096e+06	9243814	1.69205e+06	10868942	9115335	1.13591e+06	1.34925e+06	1.27698e+06	1.34693e+06	1720167	2315145	1.63427e+06	1.04478e+06	1.26998e+06	1.67283e+06	2.08316e+06	1.64741e+06	1.63661e+06	2.09464e+06	1.51764e+06	2.646e+06	3.76538e+06
arabonate/xylonate	47271564	45855504	67805592	25824368	60744784	11376141	29657036	53825592	60728268	62816380	44215292	60169256	434184672	38348496	85434408	26495544	47846084	65313828	458868896	45048236	55805168	85813928	42198968	49774924	45048692	35725900	53201372	31681460	57785528	69854104	64990612	82061064	39664048	59549072	52451284	38002888	46946776	68876864	53805172	11199904	52979928	45230780	127937144	85198184	46423748	53221780	41933328	44494548	57836076
arachidate (20:0)		552590	46519228	9048205	57466892	9032551	5.62442e+06	10789824	7616264	3.53782e+06	50577720	536174	40039856	3.78124e+06		7.86576e+06	9154885	1108640		54978860	52649128	3.50089e+06	27155468	35068416	20981662	11735936	4209948	37437620	107933744	71682264	101137200	20283824	3.36083e+06	8147726	6127793	5174599	17445800	17528530	14112923	15886695	11447404	11579859	11892013	9167978	9783049	10925527	5607141	16975774	12780401
arachidonate (20:4n6)	432874400	356602784	281091072	155013056	240756832	132477424	269311424	126835968	175944864	223891648	100289256	267389344	200116192	131263304	152090176	68224704	157207984	190986112	109736000	196077472	148186512	391884640	203958848	494042496	213722640	141282496	94221336	275539744	826791552	663821952	439459872	453230208	104819104	204613904	162591824	130987568	446115520	199461168	258894672	146704176	167804688	156991216	199173536	81144800	137764384	165228480	158480272	622018496	443766272
arachidonoylcholine	581625	610459	599888			209908	285081	478189	2.07327e+06	444703	234415		710921		379324		1300286	1.28176e+06		983221	1.55699e+06		636160	1.03251e+06	1.58545e+06	870003	526212	394787	1069916	751486	336659	671731	538013	426136	335111	277233	1.14879e+06	474644	239291		431098	332424	369264		235454	625387	271774	879797	729710
argininate*	872170	1.01296e+06	1191143	272695	892947	411864	569947	1387252	1314378	587937	551460	814922	2821272	344390	1784600	1050953	694862	1665471	6363945	3988185	2252477	894037	1248598	1.32405e+06	1794434	1201383	1350696	890945	2224463	1350313	699188	1873598	860456	548930	1.29966e+06	737289	530699	1.90809e+06	732240	835334	743019	1.74702e+06	953758	1.70549e+06	1.43205e+06	1.16448e+06	464965	1.1299e+06	1.84486e+06
arginine	810763328	1015029696	982564672	383341280	918201088	192092224	745945600	1083572480	1314247040	724996160	940575680	837214208	1197326208	393200416	1354614528	550880384	1069066624	1173811072	782855808	1212766848	1419622272	1302143744	1868872704	1244056192	869480192	1088655360	830309824	1012907392	1556540160	1053744896	1201662720	890552896	831386624	941908480	996560000	763767360	878774144	1275606912	795882624	260832592	880630528	1445728000	727975936	999580864	1011080256	1208603904	1150322432	1090870656	692851776
argininosuccinate			121710		124493			113609	177045		83242.7	45117	169455			67632.9	332533	735583	730430	199047	200413	385736	281536	242768	88837.1	186885		135717	200160	70166.7		115732	130581		94767.6	85336	110592	335979	177461		132517	164881		230918	119419	112975		446436	133843
ascorbic acid 2-sulfate	451313	665652	526351	302144	662622	657423	225977	339169	865484	371524	871041	225553	3.37832e+06	206026	686846	868273	1500434	817001	11332560	1.27743e+06	1.06266e+06	590125	567392	717816	1.34885e+06	1.36759e+06	843257	1155561	1.32418e+06	907802	556502	1.36313e+06	235121	569863	1.29605e+06	702133	571813	1.04463e+06	807351	386392	344778	513888	605194	435872	499212	612555	508081	1.31672e+06	1.11616e+06
ascorbic acid 3-sulfate*	342617	453084	392234	235287	244442	982888	146238	59780.9	350034	644529	1.25596e+06	369300	1.71531e+06	200006	576931	773616	535562	901182	6.08276e+06	913806	593141	637282	166199	762803	849353	695212	333097	300134	631759	359187	651842	1.03988e+06	288113	176686	1.1014e+06	574256	199820	601684	320920	368458	234920	350065	451274	460709	732189	371109	261988	756545	1478171
asparagine	73771424	84412512	97668984	64219920	147500096	66721480	79328864	163813712	134978464	88625696	79289392	62662900	123474400	50874960	183952976	82827960	135744448	187611536	221675680	170848528	146713040	167007216	224624336	134177776	135016160	164974928	133794032	111143576	161080208	143079152	117332632	150223728	107833664	125763656	109536024	109018008	90402992	109111608	94665976	77749368	100039168	169812112	112792568	95263408	107030176	127782624	141879488	147142432	132724064
aspartate	52149984	66323556	79342536	33982252	50706996	9143476	59108448	69058968	68770408	76679912	104045608	71830216	72441136	46968532	138889424	69964352	110953592	72324936	18984496	93598280	72188432	42525928	119494808	114559904	74916056	74227424	72224728	57483688	76905760	39083048	68393448	62451444	91229800	56723360	63198872	41856168	43774984	68846632	68472424	9752808	44013188	57701044	88079000	76509672	85160256	106260736	73319056	111574880	80714792
azelate (C9-DC)	6822624	2.19069e+06	3383553	3.95718e+06	5001455	10821012	3.22396e+06	5.58003e+06	4713419	8.13688e+06	8.06518e+06	10918744	8924035	7.88889e+06	4.70847e+06	2.72346e+06	12440390	6.51201e+06	4834152	3.15606e+06	8581980	15311576	3100272	7.88265e+06	4.54474e+06	3.03004e+06	2.61548e+06	3270291	4.26311e+06	5.10515e+06	4.76632e+06	3.75874e+06	3.57108e+06	6.92926e+06	3.70805e+06	3474245	4.41647e+06	7.82608e+06	5637340	4291773	11735122	6913906	9570571	6.35144e+06	3226202	2.68957e+06	9522116	7.23583e+06	4.88574e+06
behenoyl dihydrosphingomyelin (d18:0/22:0)*	7490182		9215765		6.45733e+06	4770245	1.22443e+06	5683181	3.15225e+06	6050704	2.71066e+06	1.24411e+06	4822500		11134245	3.87224e+06	3.37309e+06	3054006		6413557	2618912	2.08992e+06	1.79122e+06	4.44638e+06	1.58761e+06	910640	3.72513e+06	1.8992e+06	8137477	6014784	4.17343e+06	4.24332e+06	3779010	4.19523e+06	6.86428e+06	3205248	1.78454e+06	3.74145e+06	2.82909e+06	7837789	4.32742e+06	2.33171e+06	3.40718e+06	5212046	4762340	2.34965e+06	7894485	4.36046e+06	2221606
behenoyl sphingomyelin (d18:1/22:0)*	334656672	201882320	302549856	139594256	258814928	269554976	165294688	219689328	287230624	356194656	233791248	191007760	274481728	149580768	398358528	191597872	427567424	149449856	116776928	232289840	183674528	131324848	199377456	320763296	325428128	147935472	270650240	201193056	549752384	255999504	208137264	229901520	230479680	210840096	246155424	174519008	205341680	231711696	191768576	247102992	203044208	181056960	286147136	244185632	243196848	170791296	347725856	254081056	141651824
benzoate	286931360	924736512	237944864	200789056	485242912	3.60802e+06	365067200	1147885056	735809664	603484864	759428288	979922240	1121016704	193672112	1308523648	317627168	6.28875e+06	803351872	574171136	648261696	4.12688e+06	608865152	437724032	981137984	5578140	5.03952e+06	4.44986e+06	4.06933e+06	3.87803e+06	3.88515e+06	3839274	4800119	412491616	871500480	189944848	581958592	551715456	841990528	324198304	4.98135e+06	593231040	358496096	461051968	532814016	437183008	398936256	479527808	3.48279e+06	1249264896
beta-alanine	32162994	75683912	43881872	34449060	45294596	6.63989e+06	28650002	83323592	66859164	58181236	68481160	48856320	79033016	41062140	116987648	65722648	75799448	71107600	47902536	66734096	39105956	66747100	51429872	57093896	8720965	9832117	11721984	8783570	18106294	8.22742e+06	7.01192e+06	13021653	67157072	38578580	42468872	46975280	47633344	37710072	50039416	7305191	51385724	48543056	59613540	31436352	62258692	29895922	54193640	72035096	46221848
beta-citrylglutamate			55136.4			35233.1			64374.9		81465.9		137593		119450	123346	193691	171672	1.04708e+06	123960	85530	136070	56074.8	125178	82543	95800	76581.6	47071.8	103690	43978.2	24798.4	53206	37274.5		53436.2		45656.8	67869.2	80859.2	32501.2						80085.7		185232	76433.3
beta-cryptoxanthin	24384124	9154511	2.38977e+06	6765944	8032670	7.46965e+06	1.38191e+06	166045	4.44552e+06	2.12236e+06	1.1796e+06		1.20308e+06	4270957	26450588	615084	24655884	23736932	1.41658e+06	2.4345e+06	7433925	15678485	8633645	11046088	14777096	13606594	5398590	4.50457e+06	19512434	10589943	18285128	15771226	2.26534e+06	5011121	21907100	24177288	8.05078e+06	5243194	10301119	2.00913e+06	6.91543e+06	12501907	12102528	7.56307e+06	22924006	3.7216e+06	23029984	6269804	14433728
beta-hydroxyisovalerate	2.03177e+06	1.58855e+06	2.61566e+06	1.8463e+06	2.4834e+06	853800	1.54608e+06	2892007	2.02445e+06	1.90777e+06	3227128	3.37004e+06	5.95101e+06	1.23931e+06	4.9775e+06	2725614	1.52103e+06	2486897	17632878	3.05301e+06	6050523	4393167	9135482	5.48135e+06	2831287	1.8499e+06	2.26533e+06	947639	2497638	1.83025e+06	2313318	3.61267e+06	1.88062e+06	2.73273e+06	1.60638e+06	1.27074e+06	1.84883e+06	2.45335e+06	2.78338e+06	2457133	2.16327e+06	3.26472e+06	2.46678e+06	5485060	3.55871e+06	2.51775e+06	2.36688e+06	3878609	2681915
betaine	256862864	283393248	386154912	248363792	314554112	251175296	231106448	228522240	437777888	210530448	257647344	224689312	398764864	199466992	360028448	210145776	341892800	1450603136	237732512	687128064	355827776	441263552	639074752	397224224	309716864	451293920	319732096	274374144	346165760	372841600	241904384	302208512	254257152	272831680	327349536	317546752	545196864	383782272	250169984	260017872	266644112	242694768	338199936	157394560	320598784	213270656	343257152	310526624	287471456
betonicine		1.75357e+06				184180	245697	176064	417005	388852	372906	152164	4864453	50604.2	725796	14184996	149792	1893421	642706	380369					400673		136164		1.17673e+06				61341.9	157024	326342	228199		1.33793e+06	336663	213479					697907
bilirubin (E,E)*			167712	194219	274834			143905			840254			193164		120624	1425190	7.15508e+06		569898	308098	1.46739e+06	325454	170284	1.26054e+06	440261	391056	264332	209146		198655		1.00949e+06		97414.9	100850			406325		68056.3	266527	221012		170438			381474	863808
bilirubin	367854		785086	870436	1.07981e+06			561026	886830		6.22201e+06	721213		2.26108e+06	1.55913e+06	1.78028e+06	7.33668e+06	128344520		3.76172e+06	744079	12792579	958792	1.3719e+06	9804064	5348886	3747803	2.95921e+06	2522152	2.94873e+06	1.94835e+06	1.92186e+06	5.46309e+06	91982.4	602595	441717	215395	222748	2.49806e+06		826634	3121860	9082725	461960	1935105	687148	273521	1.82611e+06	5.80872e+06
bilirubin degradation product, C16H18N2O5 (1)		114335	52427.1	95664.1	82892.5	66342.4		179564	55071.4		305356	113992	255109	221363	351780	317567	138048	6465997	297744	224929	41795.7	1.42627e+06	50444.6		142943	87083	94019.5	67627	71508.2	135211	106400	138501	407365		32885.5	70920.4	140316	98931.1	760326	115423		340793	641884	124866	124680	217223	119866	75480.7	302720
bilirubin degradation product, C16H18N2O5 (2)		63726		76160.5	54518.2	33006.1		73422.5	51912.6		174522	58521.6	152026	138221	183743	146444	127758	6479087	260667	262247	27029.3	1.11611e+06	52909.9		93079.2	74042.5	45043.2	53037.9	61385.4	107070	84255.4	70520.9	265214			33475.6	76160.5	40145.4	451904	54067.6		166052	287363	42050.6	76508.5	107645	39011.5	79237.7	172299
bilirubin degradation product, C16H18N2O5 (3)		165473	84658.6	123191	88009.2	49163.3	25563	209977	65527.7	30499.3	356325	235895	291398	405059	523458	356853	185643	6561012	268584	247716	45861.9	1.68206e+06	52203.8		108334	115344	93603.3	37614.7	68751.9	125989	58784.4	141143	343636		30969.2	68401.5	162024	70603.2	646276	101932	63917.8	519563	629626	202094	168555	252591	124205	68814.6	283933
bilirubin degradation product, C16H18N2O5 (4)	70405	196304	84291	153431	149948	48499	35013	228179	96135	39478	372298	273290	255249	404604	579709	260416	206195	6119032	223531	349787	54569	1838603	82395		123440	103530	91309	69241	61594	135727	95826	140083	425664	54160.5	52496.6	102319	241575	119453	736223	64216.5	62212.1	567490	718789	177659	138998	272159	150194	105784	278320
bilirubin degradation product, C17H18N2O4 (1)	17997	33828.6	32531.2	86166.9	69200.9			42560.5	44488.6		225830	22513.5		145612	77322.7	121904	174353	674479		171156	26385.1	436524	80032.9	53477.8	208869	202243	170039	171771	129547	138310	138012	126648	168156						16456.2			126648	217530		67428	25714.2		72291.3	206951
bilirubin degradation product, C17H18N2O4 (2)	186922	282054	283139	525417	446564		105114	329556	355404		1.36908e+06	216234	75014	995102	547904	748746	1.31601e+06	9031876	101857	1.21808e+06	259215	2.9031e+06	522480	335851	1345722	1174467	1.10162e+06	992738	904544	886645	1.00545e+06	916201	1.38414e+06	49445.2	160215	193925	45459.6	36475.6	320534		263352	1.00187e+06	1.80517e+06	211698	710552	337985	166120	648325	1.70972e+06
bilirubin degradation product, C17H18N2O4 (3)	261162	410591	335397	759783	539314	38764.4	163081	425166	459768	30950.4	1541536	321034	124906	1.26621e+06	678546	727594	1.457e+06	8602637	114489	1.3217e+06	269566	3.25001e+06	560297	415602	1600166	1.28712e+06	1.33896e+06	1.22095e+06	1.12525e+06	1.09485e+06	1.24324e+06	1.2255e+06	1.81656e+06	72472.2	209964	254339	73052.9	35583.8	501134	62278	331984	1.0541e+06	2.29099e+06	267457	750831	389596	213482	740973	1.8356e+06
bilirubin degradation product, C17H20N2O5 (1)		92994.3	89870.8	84720.8	132850	75315.7		175508	110526	476543	861425	257728	735341	463684	843448	403795	666635	36671624	230338	1.17414e+06	130281	4919736	317321	36120.1	352995	226594	468212	286106	361826	741748	318783	794624	531226		49020.1	48353.1	85479.6	62509.7	563069	32030.9	77296	546247	1.29718e+06	145028	254661	335889	190557	192590	929686
bilirubin degradation product, C17H20N2O5 (2)	160918	412853	255006	414009	347643	202434	95230.9	447352	310211	666334	1.35787e+06	529691	1.33939e+06	920451	1.07305e+06	401039	984704	35596356	314097	1.83186e+06	222803	7.66951e+06	539290	87416.1	637874	441509	860887	533228	605120	1.26254e+06	551771	1.449e+06	1.3723e+06	49006.5	133149	182891	339641	229561	1.056e+06	152620	157913	911879	1.96147e+06	325064	363346	536207	338192	270814	1.49889e+06
biliverdin											723378			160680	188655		1.15027e+06	20950120		414036		2.18314e+06			746249	428343	242719	172162		334232	94752.8	139305	933211			63533			525319		52609.7	388143	162770	104914	287857	212680		360125	936702
branched chain 14:0 dicarboxylic acid	317446	577630				57014.9			61015.9			241123	375585	31302.2							28754.3			270031	1.57314e+06	2.87567e+06	231584		414231	637360	537496	389055			398331	492736	116603	1.20399e+06		283709	75969.5	551464	152441			316124			594736
branched-chain, straight-chain, or cyclopropyl 10:1 fatty acid (1)*	4.81967e+06	1.82412e+06	3.64407e+06	527679	2.20448e+06	2.23174e+06	1.582e+06	1.78811e+06	830494	833413	1.71894e+06	2.05489e+06	3.13014e+06	831903	2.14896e+06	1.03386e+06	1.5974e+06	2.08682e+06	939207	2.36432e+06	8529851	4.19517e+06	1.47483e+06	5618231	2.6142e+06	2.26525e+06	2.90304e+06	2547715	2.09781e+06	8201204	1.96605e+06	1.60608e+06	1.25799e+06	2.03344e+06	1.72592e+06	4.2833e+06	3.9913e+06	4.24292e+06	3691423	690463	3.61405e+06	3.99581e+06	1.75617e+06	179073	818485	725450	1.0803e+06	2.03018e+06	2737036
branched-chain, straight-chain, or cyclopropyl 10:1 fatty acid (3)*	814882	209198		116689	166891	354836	254043	462960	202264	137423	288415	174939	751193	436800	405646	223052	441604	1.59809e+06	741976	707904		1.91746e+06	642094	553341	412265			263042	594421	1.22079e+06	239052	343931	95708.8	240784	329797		340612	806010	1.18183e+06	250373	318702		776772	666843	124687	161144	457134	523530	687690
branched-chain, straight-chain, or cyclopropyl 12:1 fatty acid*	1.65886e+06	278587	1.08132e+06	849209	1457555	1.51081e+06		1.71363e+06	407558	1.6543e+06	2.11358e+06	688736	2.64905e+06	1.59477e+06	1.73054e+06	422870	2921776	11877498	1.93697e+06	2.47051e+06	929654	7964001	1.10399e+06	2.91748e+06	792087	616435	298778	787659	2.2109e+06	970125	663155	343254	746482	2.42878e+06	1.05686e+06	1.66698e+06	1.85256e+06	606111	2574391	1.15341e+06	2.1496e+06	1.04353e+06	4.10423e+06	3.01605e+06	766247	226008	1701082	2899354	2.41626e+06
butyrate/isobutyrate (4:0)	9459292	7.85868e+06	6.5123e+06	4668898	10180188	1.32479e+06	7.57848e+06	9973870	14203414	13941750	6.27042e+06	7294381	30541462	4.12934e+06	24393124	6.47654e+06	3873320	22892668	16757406	17579748	4704834	14158635	9370027	27968918	11685034	9263790	10221940	9660652	9512885	11336599	10787193	12635022	5.9842e+06	18008904	5038682	12964084	9973934	14414028	9943188	896244	10523554	7037446	7400088	14246629	7.05878e+06	6103944	8354185	4509226	23222668
butyrylcarnitine (C4)	1.62622e+06	1197965	2.79577e+06	1.15176e+06	1.25079e+06	1086843	1.04947e+06	3.07694e+06	310610	674768	1.54654e+06	1.97773e+06	6711374	958665	1.37436e+06	2.01842e+06	2.08388e+06		49151336	1.87243e+06	2600772	4.74857e+06		2190797	881081	2.13742e+06	1.45871e+06	2626032	2642623	2.73991e+06	4.69128e+06	1.22583e+06	1.94733e+06	292291	1.1574e+06	1.2727e+06	581069	1902827	923232	5601481	1.81833e+06	3.02385e+06	550904	3.89637e+06	1.61873e+06	2617750	1.0754e+06	3.2803e+06	2317997
butyrylglycine (C4)	517394	353265	193903	309538	358228	475233	450167	441362	371870	375661	272073	353681	696255	499377	415741	353259	404145	434127	889152	279511	371103	509677	253774	554517	616412	471210	375059		384126	460300	321876	476169	579693	422944	398421	315851	135911	425991	184839	564166	401478	305084	406812		155120	380783	529794	498518	270491
caffeic acid sulfate	225198	292716										158316				1.24977e+06			105356				41780.2			193002				130614	120789	308799							127258
caffeine						949570				14211299	1.43609e+06		1.17691e+06		1.54939e+06	2.22871e+06	1238757	11444317				1.36163e+06		1.29981e+06	19154582	746662	851521	24232030		3.27533e+06	6.62868e+06					1.89598e+06	437488	1.48862e+06		8852007	1.10741e+06			1.13594e+06	2.57458e+06	1.63836e+06	10204783	6142671	49008376
caprate (10:0)	11038953	7.83168e+06	6132134	10923915	8.03437e+06	12274260	15615339	9770120	9432379	8063229	9157459	12888644	13374638	11354363	12405087	4932841	14948362	24471070	39613800	17712762	10248917	30855868	8506836	31356204	6.85724e+06	7.03191e+06	4.03798e+06	7344993	9591276	7.68807e+06	5911370	5795805	6254434	9310135	5714772	7483499	10713855	13774510	9031487	6593324	13700837	55181100	13130284	8925896	4808330	6346161	8642123	13049619	44894628
caproate (6:0)	6.79588e+06	7.7519e+06	6.6986e+06	7.73885e+06	5648559	6462273	7.49437e+06	7.92015e+06	10697889	8444951	8.3845e+06	8527357	12640956	7621503	8132017	6.43514e+06	9982521	7.39854e+06	8430122	8748186	8711200	7544497	5996212	10705869	11837818	9661924	7375588	9485966	8822372	9179184	10948267	8602705	8353234	6401232	6.77488e+06	6.80194e+06	7.60061e+06	9533325	6.36073e+06	5.21109e+06	9199554	10409318	10347219	6.13621e+06	7228439	8.13562e+06	8.24727e+06	7.49691e+06	7876533
caprylate (8:0)	7.63282e+06	5.18702e+06	4.5785e+06	6387413	4.60573e+06	5947094	6.46703e+06	8128582	9257925	5834475	8664371	7611404	10206581	5.77754e+06	9453535	3898893	9383763	11655570	248234016	11840926	8849778	14775603	8.19908e+06	13639195	4750366	5.02413e+06	2.64565e+06	4.74292e+06	5.78231e+06	8285221	5.97278e+06	6095927	6413586	6084701	4309459	5.7471e+06	6.72647e+06	17699740	6611030	4.5974e+06	8645418	31001382	9498270	5.51978e+06	3.96147e+06	5.83599e+06	5710354	9125262	53025904
carboxyethyl-GABA	264006	216968	229144	216757	202879	218789	523682	187808	194394	258437	233787	201184	313258	185457	326925	188621	245175	222147	2.14899e+06	310392	327151	723600	183497	304304	209569	199644	197567	230737	183658	220242	140618	226335	240718	247465	227161	190788	169080	214527	159919	196123	227765	216004	255990	236966	218750	213066	191320	286631	264135
carboxyibuprofen										946822						3.25514e+06			4.34442e+06					6405432
carnitine	1138236032	952447872	1464477440	694759552	1970109056	663612096	683109440	872685504	1804808960	1029738368	681697536	819964672	1784666240	611450112	1793316224	1472947456	1202667520	933423552	4533390336	909493696	1629963776	1895404416	1355769472	1716647168	599579712	1202431488	1735307392	1331164672	1820153600	1093846656	1464292096	1844781184	824499264	1267379328	1002467776	1187454336	466375968	1305385344	964932544	836359104	1151845632	1829126912	976598848	1584561792	1925714048	1484029184	1552108416	1279191552	1763459200
carotene diol (1)	5.45895e+06	5.35055e+06	5935573	3.51552e+06	3.46829e+06	7836058	3.51462e+06	2099318	12648300	2203336	2.92055e+06	3070542	4274781	1.21121e+06	2.3053e+06	4.79918e+06	15667233	5.29192e+06	997994	10418719	8.08882e+06	9657546	1.35365e+06	3.51282e+06	15806566	12077435	8018084	6.00102e+06	10338882	12285614	6742719	7.56817e+06	3.61224e+06	5.40229e+06	5340781	4031819	8081047	7833326	5.4991e+06	2048689	2.58436e+06	6317375	2.53071e+06	2.5059e+06	3.17291e+06	4.09709e+06	5407208	11782340	2.59463e+06
carotene diol (2)	947711	1016076	559207			779920	342668		2.43452e+06				617075			710374	2.21206e+06	981837		1.28934e+06	740098	1.28468e+06			2.36182e+06	1.22609e+06	1.03622e+06	747236	1.46653e+06	1.44062e+06	718539	993600	692825	1.03589e+06	993600	837143	1.50625e+06	1.37619e+06	946036	169700	510479	1.10918e+06	330864	456449	819198	713887	1.23576e+06	1.9415e+06	421203
carotene diol (3)																139630	357874	345481							546868				623033	199376	159766	276007	339999		232721		651657		102555		176833				196768			415424
catechol sulfate	3259235	14179250	321367	138259	1.57657e+06	3757518	1.2553e+06	942352	1.20657e+06	2.99237e+06	2.27663e+06	89869584	11156763	1278634	2611220	11840826	10013054	4417068	1.27423e+06	1.28829e+06	946783		602372	7.18883e+06	14845305	15487438	10678431	5332070	37974532	27195520	26426176	16163226	1.14332e+06	1.00308e+06	6.16984e+06	5.84642e+06	2.04538e+06	5165857	2.6417e+06	2154280	1.46248e+06	2426602	2601198	267153	609738	2.22215e+06		3.10337e+06	3757518
ceramide (d18:1/20:0, d16:1/22:0, d20:1/18:0)*	2.73688e+06	3.67003e+06	6.41611e+06		2.46512e+06		1.83478e+06		1.41473e+06	2978024	4846959	3473192	6.5087e+06		3.45686e+06		8.18485e+06		4841912		4.64674e+06		6.18444e+06	2.64435e+06	3.48958e+06	657118		3.09529e+06	3.10266e+06		5.67148e+06		3677623	2.79413e+06	3.23799e+06	1.15183e+06	3.67141e+06	2.44105e+06	2.53398e+06	3485269	3.92141e+06	4973579	4215429	5.53023e+06	4360719	6451940	4221770	2.54898e+06	2.69234e+06
ceramide (d18:2/24:1, d18:1/24:2)*	5879865	7708428	12899409	7.31771e+06	3.82543e+06	5.71344e+06	2.75443e+06	4.07193e+06	3.73449e+06	4.76974e+06	10627972	6430375	8901641	3.18699e+06	4.41214e+06	5.72205e+06	13319764	8762103	16788926	3.2623e+06	10260780		8.20596e+06	3.18582e+06	10462299	1.07015e+06	5.89947e+06	6583756	2015221	1.33087e+06	6.49173e+06	2380301	8.11416e+06	5.01248e+06	4.71304e+06	2.52285e+06	5619799	5131009	6864083	5142097	6751339	11168909	9703341	9265516	9947511	8.18882e+06	10245967	5391803	4.04278e+06
cerotoylcarnitine (C26)*		805699				833228					618832					967400				1.4153e+06	676604								1.89033e+06		243610	869102	965462	532199	747270	720876			589894	1243993		545519		1.13913e+06		826454	658290	671381
C-glycosyltryptophan	47478.8	66851.3	129711	55638.7	75200.3	69005.9	45486	60354.8	99357.1	64176.8	81392.4	45646.3	361586	34167.6	40088.8	68775.9	199544	262698	2.83661e+06	169623	211184	167665	160423	137825	130878	97620.9	121213	110050	122249	90910.4	71222.9	103648	80236.7	38925.1	52675	58168.1	60528.3	107871	67629.8	64674.9	47639.5	70051.9	89022.4	27212.5	76681	80030	67123.3	188820	226410
chenodeoxycholate	9509583	16341675	16469589	7.08531e+06	19441150	8.1829e+06	7.68578e+06	23583324	14735245	18142818	14672974	11569957	8.25506e+06	7832638	21352474	10071044	18955240	25262562	1.83049e+06	22988362	3703088	21645370	24535830	10686979	31477160	4542986	8940805	19399642	29436312	16795072	24551630	16727423	11547331	8398516	8550305	25734752	12046325	73218112	27600670	13456719	26653580	14690348	19322584	12776380	29599060	13734130	12026557	30525602	15405384
chenodeoxycholic acid sulfate (1)	32928.4	60787.1						89909.3			399809	77240.4	229300	48308.2	881485		99663.9					60841.6		154098	81714.7			103854	66505.5				54890.5			38906.7		215436	91072.6	35587.1	136611	51854.6	78933.8		244584	46875.8
chiro-inositol	3.5223e+06	376239								431540			611044			2530942			698994	362973						238375			308744			831878				86715.9	4.04943e+06	174522	214173		496392			5098856		358862			1.19582e+06
cholate	598593	1.39106e+06	778090	637316	892523	664847	637782	2939486	768063	986973	1.67943e+06	3.23522e+06	890051	611133	2.15331e+06	707863	1.19353e+06	1.4203e+06	605529	3.65465e+06	136134	1009040	324386	1.56032e+06	2.38131e+06	877864	1.50919e+06	822971	861649	988406	1.67404e+06	640736	1.3732e+06	444928	867489	392114	2143902	28554770	1.61272e+06	734687	1.04392e+06	1.14628e+06	942458		891287	2.9621e+06	379303	512326	356723
cholesterol	182368208	223714528	223635120	144646000	121814432	163222336	84263248	112121408	193335728	173767824	152531280	137071776	215886656	79910672	227989152	177707856	278103264	421170432	239526768	252884848	190265968	185128192	164862896	180043584	207061888	132652744	171131728	164913184	275832256	171224048	171164048	190664880	159691728	109512928	195828624	125442064	152907344	150200544	140159440	155900112	151381952	185361712	200427008	195120704	204259728	207008704	269069888	136676976	141254992
cholesterol sulfate	3.08119e+06	5.51472e+06	3.1342e+06	3102197	2.20319e+06	2.57663e+06	2.06519e+06	2.14399e+06	2.8487e+06	2487833	3.84883e+06	3.4526e+06	2572184	2.01e+06	1.8879e+06	3.2274e+06	3.2864e+06	10498379	3.27329e+06	9188438	1.95662e+06	3.83235e+06	2.48163e+06	2.89025e+06	4.41467e+06	4826497	3.55745e+06	6278618	5.79848e+06	4.46101e+06	5.29527e+06	6289196	2879478	1.68991e+06	3.03233e+06	2513148	4.21526e+06	3.77866e+06	3.95423e+06	2763411	2132444	2.96882e+06	3297193	3.69094e+06	3.57797e+06	3.15178e+06	3.13509e+06	1.86116e+06	1.20396e+06
choline	241112000	268982112	263415312	192024816	205276832	138057904	242455600	247929296	291553024	198408160	182546384	267333024	457809504	165289520	348404256	188405504	389121248	360354912	300629920	448153088	541814784	294514208	333617248	424866592	388074528	374536160	279962688	257741952	294406816	333418720	252665248	252691680	267289088	231200608	186808992	202111312	331859648	301270976	189906576	168965984	180020064	188133968	266437120	188339280	261617632	281655680	199049760	321291296	321417184
phosphocholine	12822249	11775275	8780814	8873694	10375884	6704345	9063001	10983530	14247073	20104854	12216910	10635280	10492255	9629639	11400919	10946844	10276973	8963016	5383598	9764556	7826454	7.38457e+06	11081340	7.5914e+06	9356161	10272086	9175839	8499166	9278776	8610416	8919520	8952814	11661410	9930110	10470186	9479551	11285875	9045890	8.29822e+06	7.07629e+06	11252947	10970849	11005131	9872923	10571188	9621414	13091935	5.42852e+06	9577462
cinnamoylglycine							102736		41648		52949.3	40320.5	269198				60636.7	44120.3			1.42358e+06			85914.4	45283.5	26224.2				418181				115290	178230	22504.7	79125.7	56793	95070.8		58167	36471.3	33446.7			46913.5		22587.2	170500
cis-3,4-methyleneheptanoate	2.57821e+06	2.26468e+06	2.36776e+06	1.13973e+06	3.43643e+06	2788507	438805	1.53722e+06	916658	1.70853e+06	5.68947e+06	1.51829e+06	4640438	993878	1.61156e+06	1.01259e+06	336831	1.10815e+06	4.11906e+06	1.55094e+06	1.38445e+06	1.85354e+06	1.9569e+06	2484018	2.82275e+06	2114258	1.35835e+06	792930	1.6355e+06	2853225	817729	1.56347e+06	2.8565e+06	1.5824e+06	1.24717e+06	2.14586e+06	5.20189e+06	2415369	6098335	785731	3.56292e+06	392131	3.17829e+06	314537	1.53348e+06	362183	790309	475072	1.41981e+06
cis-3,4-methyleneheptanoylcarnitine	3261545	2.12156e+06	4.78664e+06	1.20067e+06	7710976	2998813	487443	1.98845e+06	1.76756e+06	2.39172e+06	4.31003e+06	3.10243e+06	8538029	1.26361e+06	2968944	1.21812e+06	932041	903642	20507192	775578	3.5568e+06	578821	1300711	6173579	3793074	2.25522e+06	2.87289e+06	1.99755e+06	3185112	4.52237e+06	2.20361e+06	1.91263e+06	1.72071e+06	1.71967e+06	2022279	2.11632e+06	2.37233e+06	4.96387e+06	5394860	3.63449e+06	4487041	1.03427e+06	2366138	1.5312e+06	1.71041e+06	221447	631767	1.35152e+06	1542876
cis-3,4-methyleneheptanoylglycine	107581	94546.3	52336.2	60943.8	48037.5	130286	19254.4	43216	59066.4	66350.6	127000	81758.2	816104	46017.5	25479.1				1.44729e+06	29638.3	81000		36845.7	34883.4	351145	196628	70614	124876	74205.1	160834	107075	82381	58122	53160.8	52784.5	96598.9	156847	86255.1	218103	65899.5	135673		89283		37419.6		29057.1	28326.1	62646.2
cis-4-decenoate (10:1n6)*	9419283	3023835	7421083	3.60988e+06	5.38969e+06	4.93482e+06	2.51384e+06	6746425	5.52841e+06	3.81466e+06	6.10969e+06	4.02434e+06	10294029	4266659	8445262	3.32016e+06	7499874	19904902	10830046	10770943	5258956	29203688	8334505	7.379e+06	5.51203e+06	4439461	1.40039e+06	4422206	8.09215e+06	17290614	4205637	5.30034e+06	4841434	4.36226e+06	4.08372e+06	2.98766e+06	8.02064e+06	5768454	11898331	3.37366e+06	7408624	2.47057e+06	11210635	6230076	3.67313e+06	1.99287e+06	5167391	6.90587e+06	7630308
cis-4-decenoylcarnitine (C10:1)	5734486	1.41259e+06	6533629	1.48193e+06	3.50589e+06	2.45903e+06	510732	5492798	2225186	4281281	1.84894e+06	2.0851e+06	6.29201e+06	2.03883e+06	8843693	935738	3.79061e+06	4.82102e+06	19541526	1.12247e+06	10308947	3.56132e+06	2.67851e+06	4772068	3.32247e+06	1.72935e+06	3.39406e+06	3666155	6015535	6342534	2.15621e+06	2.06105e+06	5.54993e+06	1.47964e+06	2.3936e+06	2599449	1.92075e+06	9105538	3513243	4.66733e+06	3148759	1.36674e+06	3.47675e+06	5042176	3259882	883637	2.09903e+06	4460099	5.17712e+06
cis-urocanate	684987	437957	938520	1.11651e+06	520955	1207578	1.13223e+06	968064	1.12445e+06	1.38558e+06	1.54932e+06	561977	2.37187e+06	623139	1.64681e+06	792981	1.19047e+06	4.49887e+06	2.16117e+06	1.49788e+06	1.52276e+06	1.9744e+06	516502	740180	722920	1.12906e+06	783947	694304	1.22095e+06	496881	860685	2.05106e+06	1.27066e+06	1.42645e+06	936051	976269	755036	1.11386e+06	1.1271e+06	809746	1.3646e+06	2.23898e+06	911139	1.45014e+06	1.0089e+06	692121	824397	1.36707e+06	1.30924e+06
citrate	10614162	19063308	13369124	7.78331e+06	18918168	255779392	13086528	19446740	26833170	9289970	26213534	10136243	14358481	9314979	30617246	13576203	48224448	84140632	13116538	53706604	142748848	183823280	22998178	33306368	23901480	45839548	34348052	30668074	30143142	21518330	23049812	24621170	21758952	22977396	21086806	22245348	31189476	44332260	23973900	224892816	19899044	8381871	29428494	13859901	21000612	10947358	45015536	74684720	28053462
citrulline	51886224	42014576	47427548	44687304	40446008	72613024	61476100	47341804	70555096	34814240	35469728	25322968	93632392	37620496	91199824	37253216	68596776	107910024	114832688	115234264	110916560	135290768	61525608	102016352	88880880	66153332	87767296	66576432	103694776	80081128	46715464	72838096	74222008	65884096	64746476	67823216	53255996	61348420	50512136	66090652	55917720	63934592	65507988	28475456	52154340	48653068	37480552	95147504	72609136
clarithromycin
cortolone glucuronide (1)	339020	199610	206173	149016	126250	146387	61599.4	188072	77538.4	147863	251932	77932.2	842780	135138		109530	273095	157939	1.48351e+06	72018.4	195571	103948	98111.5	54121.9	316194	107430	150152	300963	238932	127484	270659	198781	136145	147805	117969	119861	77789.6	150535	90862.5	61364.5	152988		254645					172038	427740
cotinine	1965687													1784131	2.03789e+06					5.06654e+06					158345				79824512		60744020	44383932	4.41597e+06									25223.2	914782
creatine	1.52034e+06	892927	1.34776e+06	376711	2198460	1.65521e+06	1.77936e+06	1.71065e+06	1.58011e+06	569971	616362	543454	3751735	414900	2.34532e+06	716132	1.8571e+06	711641	1953618	1.58825e+06	2.59261e+06	550259	1.12535e+06	4747048	2.10185e+06	650946	2199569	1.41573e+06	4.58776e+06	2.11484e+06	2.15443e+06	2009436	614882	2.42752e+06	2.10697e+06	641544	1.03313e+06	999483	1.04877e+06	1.34508e+06	2.36447e+06	1.9582e+06	844984	6402487	535879	504462	738919	1.29503e+06	880509
creatinine	353986208	517654752	478828384	280546528	489383840	297805696	217908720	444109792	476177408	425565440	603145152	336214368	1297052544	328689088	460046784	410995392	490668576	591009408	1855970944	509754176	484180512	592867968	550239360	276815488	466949824	437103680	482391648	468692064	559660544	406834208	428391936	522719168	449214432	326266496	327636288	491744672	362805440	569555776	491565664	397752224	378831968	340590080	636305344	349646784	478083392	412225312	415402208	623595776	828533696
cys-gly, oxidized		216918	318819	339137	1.56699e+06	1.80899e+06	176711	320364			175871		191198	204989		69508.2	1.33532e+06						217425		343854	580249	1.37133e+06	145046	730586	429087	235429	1054025	485374		165929	338819	146384	156155		1.94473e+06	258548		590300		115555	439680	621577	295188
cystathionine	115703	295519	344374	194925	165217	121176	228398	873501	526992	181479	358384	434742	417866	165288	286439	505100	431309	5.63561e+06	25839528	2207198	3860857	1.44828e+06	1.14204e+06	290169	259347	489430	494373	467478	545509	157294	398752	597383	445747	95866	233566	135343	132512	302550	152746	163477	98104.6	806417	443598	565109	781619	855160	264273	384331	799338
cysteine	1.10195e+06	1.3711e+06	1.76215e+06	821796	1.35432e+06	2.11023e+06	768892	1.08897e+06	1.39501e+06	1.10455e+06	1.66659e+06	739160	505990	1.01654e+06	1.88249e+06	1.36636e+06	1992205	4.24749e+06	782275	1676191	821844	853068	1.37104e+06	1.11753e+06	1.50235e+06	1694928	1.29324e+06	1.54094e+06	1.38803e+06	1.25754e+06	1.22657e+06	1.13735e+06	1.06716e+06	992064	964461	1.08986e+06	886974	1031247	1.28239e+06	2.87953e+06	1.13287e+06	1.99852e+06	1.21942e+06	985054	2.01817e+06	1.82448e+06	1.33899e+06	1.59334e+06	1.91057e+06
cysteine s-sulfate	89808.3	148147	109897	43534.6	135102			121543	117559	137022	102899	61015.5	665245	103830		295964	125629	66908.2	174118	151401	175789	111226	142632	114355	118109	86595.7	64058.3	88972	170747	95000	81206.7	89038.2	78769.9	119718	125148	73171.5	179711	234110	166245		115948	140061	131108	62780.6	112762	132018	103503	66701.3	126430
cysteine sulfinic acid	2.67933e+06	2.91329e+06	2976646	1.88968e+06	2.30269e+06	1.06992e+06	2.23185e+06	2.94037e+06	2.92313e+06	2.82188e+06	2.50856e+06	2585417	1439435	2.0141e+06	3177177	921524	1950075	2.56429e+06	2749865	1.99799e+06	1.46562e+06	3.78853e+06	2.24849e+06	1.82161e+06	2.70712e+06	2.93682e+06	2.56605e+06	2.17012e+06	2.95231e+06	2.33101e+06	2.72547e+06	2.42437e+06	2.19266e+06	2.76609e+06	2.85614e+06	2.48233e+06	2.6107e+06	2.63377e+06	2.12215e+06	1.6527e+06	2.34115e+06	2.62749e+06	4.52767e+06	3.05624e+06	1.59786e+06	3.25657e+06	3.59212e+06	2719975	2.33442e+06
cysteine-glutathione disulfide	181476	497797	448890	284653	792373	3146145	238134	325704		486964	661928	112196	207786	238833	874397	765786	964330		438450	250807	111822	166036	286318	310547	430044	996128	607365	384332	643986	634000	399387	684835	733565	222516	724876	860796	588160	567034	959143		294350	327287	1.07967e+06	54942.3	217056	936387	327664	802183	227628
cysteinylglycine disulfide*	9560891	15575353	18509674	12372095	32896438	25232674	11516584	17122164	9690046	8270699	14214987	2.88937e+06	9444534	9225313	13995331	12323651	33369022	6583704	16038192	7502346	6039346	11318599	17405838	8360943	19111058	24959602	28506244	13738017	26995428	18471196	13666520	31084806	16843800	5.78559e+06	11849226	14058679	11860096	12399150	8869248	23029570	11161284	6098763	19777382	2.6766e+06	10444899	18012926	19201086	18314712	8771125
cystine	1.34691e+06	1.95167e+06	1.5915e+06	1.15522e+06	1.69177e+06	827473	737477	1.62141e+06	1972372	1382750	1.55661e+06	522081	666128	798971	1.19773e+06	1.26866e+06	1.28714e+06	1.40141e+06	1.06287e+06	1784432		1.74003e+06	1.29494e+06	468319	2734010	1.82707e+06	918251	1708063	2.20826e+06	1.99959e+06	1.11316e+06	1.76218e+06	1.19182e+06	1464027	1.64877e+06	1.57673e+06	2150443	2.4558e+06	2.12539e+06	590766	1255518	1.49178e+06	1.58593e+06	578567	762167	1.3863e+06	1.85727e+06	1.23359e+06	1.15969e+06
cytidine	308052	355398	551637	192099	645268	307854	147690	358880	310693	313580	507190	739735	898113	110030	366333	706829	429305	687574	5.60081e+06	462858	362396	665641	861789	540800	236313	191762	256638	368483	361305	203242	223218	255609	335118	634537	235338	266036	424335	328488	384785	214701	305859	465696	426355	300625	610809	293905	408314	401112	904958
cytosine	3.23002e+06	210529	821769	228913	3.0972e+06	2318098	523437	1.61224e+06	3.39247e+06	3.35602e+06	4666760	1.36881e+06	7152546	1087194	2.21314e+06	983382	901251	130173	332372	145802	347624	78760.2	94408.3	1.84955e+06	344981	158707	143134	161978	354033	216822	183213	241614	973702	2.28589e+06	1.05032e+06	1.30527e+06	338976	2097417	1.37557e+06	1.20873e+06	3481596	1.62748e+06	1.4339e+06	418940	1.26302e+06	515861	458530	866061	373110
daidzein sulfate (2)	235236	113653			30875.1		446976			676839	1.38554e+06	129395				296515		171926	44108.4	1.354e+06			586216	62265.6		2.05064e+06	77931.7		435629	56736.1	345790	127530	599170			101158	35886.6		861462	53244.1					883147			142464	42917.1
decadienedioic acid (C10:2-DC)	360584	145699	228888	309316	434347	598441		514577	368406	124652	878332	72479	5.73301e+06	285105	287798		655116	410667	6740532	195646	200663	246285	180228	766286	326429	117075	220404	413553	185133	316424	114325		463638	498606	196158	556944	376771	681700	851822	400925	286228	112128	448142	215331	111790		582187	723773	1434363
decanoylcarnitine (C10)	5.88589e+06	1.03081e+06	5009207	2.49239e+06	2710520	2.63789e+06	199907	9055930	1.97221e+06	3.55785e+06	2.39275e+06	2.33469e+06	4678289	3.5749e+06	20825052	857719	5.51756e+06	8169167	19584568	1.39096e+06	2970099	5.7915e+06	3.03941e+06	4.44483e+06	3425484	1.92178e+06	2.17552e+06	2.89341e+06	10449129	2.08794e+06	1.5652e+06	1.78463e+06	8522593	1311039	1.64197e+06	1.74097e+06	1.36432e+06	2.86736e+06	3.52789e+06	4.92139e+06	2733445	1.6976e+06	5.69484e+06	8260629	2.99615e+06	296325	2.22172e+06	6.57337e+06	5.63913e+06
dehydroepiandrosterone sulfate (DHEA-S)	103031840	109107680	62061920	57397740	139359584	48454496	23999896	88391600	35891856	62977800	63478172	115201584	72312904	66426308	72042344	30362110	25001780	13159408	46417632	18716212	30381944	31019554	62290592	6842394	107111864	67448712	43660008	73716744	71294248	60353852	73810488	79164832	105313424	102164944	44994636	121619920	148678720	55461428	102170056	45074212	121722192	47091508	139145120	31987590	50150540	8236944	505129	59409812	39696096
delta-CEHC	72206.5	43921	44033.7		98109.4	32467.8	46777.5	21997.7	28860.4	23786.4	33380.2	50889.8	102484	14008.8	32519.6				81514.6	76209.2	184269		69568.1	543716	254658	124946	171297	69171	73420.3	143583	162709	94411.2	58538.1	34239.6	176293	169206	72206.5	64919.6	46639.1	53186.1	105508	30821.4	60775.5						272374
delta-CEHC glucuronide	21974.8	26988.3										22743.3	205631						657301		85367.4			166154	89081.1	52748.6	77435.4	23633.9		41561.5	109758	32138.6			34009.3	53375.6	29874.2												85771.9
deoxycarnitine	19842990	25151016	20829238	13222098	26482496	14764991	13877290	26095728	35757012	15388833	16830272	15951019	44707952	14824712	42224348	29962768	19522856	33999960	143138736	27495252	51610996	50732660	33409902	22309640	4.5869e+06	33001228	34491220	27837092	29414216	25444500	24476770	34807548	18387236	22375100	18994700	27565098	9981244	31851596	15372243	14584313	18726022	36037180	24461212	22016290	36636028	28661704	22004234	23703820	41524716
deoxycholate	8829539						3.90001e+06		23078908										242763		4345800			14604412	37644412	1.59461e+06	3.66171e+06			37283916		24766026	17178166	2.29023e+06	12160790		8829539	38033724	4710845			11986944	2.91915e+06			19752168			4.10483e+06
deoxycholic acid 12-sulfate*	323199								264181		110406			87699.5	48743.8						22524.5			355112	273873		23100			372418		412747	1.1061e+06	56204.9	362130		488191	507842	162967		189103	772573	367840		453131	1935351
deoxycholic acid glucuronide	110215	446967	17408	267279	20597.9			644454		445319	17049		172330		729330	25310.1	319933	457843	46940.7	333444	1.42947e+06	510148	85731.6		78521.4	44091.9	35679.7	108084	900260	317932		151030	95079.6	148794	449583	95735.4		172062		55634.7	67021.7	934671	100446	2.57081e+06	33664.7	528533	194649	557361	326440
dibutyl sulfosuccinate																									60019.3	92227.6	133175	136633	157435	122119	130793	50768.4
dihomolinoleate (20:2n6)	36164908	24660278	27150586	22279644	32648440	33740524	15895251	14683107	11887088	31136560	16727690	69399376	21013678	26103302	20111702	8585142	22765508	33836504	22134340	24673454	15179549	132974704	19617046	58695928	19977836	13057882	8.17703e+06	29465626	60550604	72575840	47868772	32536128	6595714	24930646	14337262	13010794	46370016	21986082	34096652	27618708	23603720	17209430	25079030	20446406	8685804	11326780	20327712	82495968	29637112
dihomolinolenate (20:3n3 or 3n6)	94323248	96464472	37996120	38472276	42583240	21502932	38300056	18516438	20308888	34023872	15281699	76994432	26190028	24153874	28471944	13062137	37780228	38136024	19770868	46266056	22161814	106112832	41835448	116372352	26970630	21109714	17637870	60850504	196242432	154411360	173195952	82190192	19570476	29794816	32394898	16957488	48198080	37382616	38749528	34737556	27329574	30479322	33504238	15004204	21747858	63743548	30700116	124786880	71134400
dihydrocaffeate sulfate (2)		52066											916301			31058	1.03165e+06			126371					327064	119363	64508.7	88030.8	230417	158524	103198	84193.3			19250.4	133278												157659	67846.8
dihydroferulate	157054	141567	53328.9		29799.1	117071	145060	74369.9	109834		56594.4	54138.4	148009	45163.5	39098.9	60458	359607	254097		105311			34268.3	35002.5	507502	128111	111437	112762	201000	515805	175354	138469	201002	100886	43374.3	294010	82398.9	93855.7	74389.6	74791.2	327630	117993	107531	26335.1	70279	132220		199923	235520
dihydroferulic acid sulfate		46930.4					38640.3						617448			36761.4	172500	131034							321252	58193	28627.1		63747	90560	38727		39625.8			84330.4		29428.3			59897.9							62042.1	115787
dihydroorotate		214157	256006	267203	365806	725633	261085	341193	182225		165547		409023		331545	179739	335666	275813		657577	256880	868700	265719	98456.4	459405	826074	601794	641162	361489	687367	206756	667772	276448	341918	291742	471754	496281	234928	437901	540096	285053	362103	414212	130951		258153	297299	201766	107714
dimethyl sulfone			55810.8										191195		67180.1				111808	17382.2	172354	172438	16358.3	436795						40276.6	67264												70239.6		395687				88033.9
dimethylarginine (ADMA + SDMA)	29748004	38037728	34952588	28997294	38682440	35156020	23125562	38195472	44703148	29057592	40231612	26399690	89259016	21793168	41641284	30709488	63089604	73853656	215712896	76482144	88351400	74642256	76467208	76869184	55422964	66224368	54829644	52861032	64381520	55140412	44615356	63860320	36764380	39680632	43849924	31745620	43663820	41321684	40336344	35337964	37410596	57756160	44304900	32693982	35616596	44770044	45490136	72206832	81719832
dimethylglycine	9061441	14654457	18347626	10653009	16251454	11083099	6826295	28948690	19516080	8515389	14507583	12993681	23246006	7624596	19262000	12201899	16895594	15295226	20959100	39464040	16583543	19805910	32144186	21706970	23052248	11841827	15690233	14637397	16479638	16481705	35115208	17531432	18322466	10725696	17157262	11343976	17159036	13669594	10836454	12999371	10176123	12420985	18545946	13114729	19133932	15387257	6.79271e+06	23153086	16546274
docosadienoate (22:2n6)	1.57316e+06	538442	765540	647440	905980	1.33166e+06	465064	507316	309260	931806	583978	1.61426e+06	565173	736740	717936	315150	665688	1.38792e+06	1.4e+06	921682	552693	8494341	714514	1.71237e+06	679912	341432	233852	780672	1.58724e+06	1.92181e+06	1.28919e+06	870758	228461	686258	343576	378063	1371461	953261	962910	1.09819e+06	664132	562033	762088	745582	309382	201069	706967	2.80992e+06	1.08009e+06
docosadioate (C22-DC)	347625	652205	348020	256810	479219	703542	265698	255248	680576	516011	738781	269112	489733	200043		343269	530829	827256	271561	946791	505434	1.13958e+06	615605	1.22839e+06	1.33171e+06	412936	341515	617852	1.94943e+06	2.04216e+06	977864	823900	340519	386899	419047	460089	931324	384371	900784	671765	365089	254566	374344	187428	392761	351446	529355	857651	532303
docosahexaenoate (DHA; 22:6n3)	198327840	133678904	105746896	53432696	106293616	84517472	97512624	29543724	87468536	155045568	48550940	108910080	91080240	48700440	110104496	52887144	49160172	63809864	52780140	83844896	81607800	254282848	88389352	322496000	48997352	49477432	29022430	160644560	295888672	368790880	148082688	112504960	33771168	82881088	85510128	45128048	120755256	98876304	104350304	48514360	84724496	69407744	74999320	41322208	59548044	66062580	141151824	188568608	191125760
docosahexaenoylcholine	216177								840318				211542		162526		294822	276701		328576	961935		155175	517725	198360	190732		276891	425385	330665		136030		174768			245559	194588				102952	132036			253526	274123		328714
docosapentaenoate (DPA; 22:5n3)	35393968	18735548	13041427	11232396	15860617	12420087	7751966	6.22583e+06	6.48371e+06	18992314	6.34261e+06	18944034	12402501	9815760	14960529	5.26421e+06	12351708	10717659	8.07339e+06	10695859	7.15419e+06	42830572	10837308	33369052	10692112	7.78317e+06	3661812	19103728	42185132	35319708	24450586	16601051	5214100	11326820	7573200	6.1131e+06	18139546	12465551	14352859	10803309	10735348	10551873	12049852	9174604	5205350	6645072	12288659	33680344	18160980
docosapentaenoate (n6 DPA; 22:5n6)	31415234	19295152	18656300	9124949	14801335	8432044	29145278	9084140	11082731	14436154	5621259	11025218	10872799	7207378	8147873	3.29414e+06	10051094	12215679	13138214	16116276	15434488	41668932	6625926	38996104	6.74194e+06	9498852	5.10727e+06	15009829	48999744	23896624	27678284	23210388	4.44256e+06	10476031	6.06839e+06	6.46755e+06	34721544	7986914	12532934	9070613	8229208	13131867	8716726	4.25231e+06	6790692	16632347	8728295	43341408	22417762
dodecadienoate (12:2)*	5.86725e+06	2.47963e+06	3090250	2.88293e+06	2.98973e+06	4.04072e+06	2.02274e+06	3712558	3.21807e+06	3.323e+06	3262986	2166398	5.65002e+06	3.56038e+06	3.56455e+06	2059396	5825339	14582388	3.10436e+06	5.25193e+06	4.48554e+06	6.46076e+06	3.44323e+06	4516742	5.03023e+06	3.8634e+06	2.69177e+06	3.5519e+06	5.91175e+06	7003462	3.33955e+06	3108029	3.12719e+06	3.33498e+06	3.00647e+06	3291944	3.84605e+06	3.4409e+06	5.15454e+06	3.43512e+06	5205566	2.64912e+06	7063377	3.18308e+06	2.17064e+06	2.27048e+06	2.64078e+06	5.28733e+06	4509428
dodecanedioate (C12)			129997		147817	303506	273416	356697	432593	329422	772662	275947	514506		165844	73668.7	338226	1167459	569624	316546	343673	655852	192377	833168	290191	431363	165207	145111	223516	839279	563341	525958		397672	79513.7	258896	229196	485571	333824	134866	394626	507990	260288	154551	287879	162600	356544	457413	250036
dodecenedioate (C12:1-DC)*	3.91055e+06	1.63696e+06	2.2922e+06	2.21584e+06	2436762	5.62634e+06	2.0572e+06	2590217	3.05136e+06	3.63103e+06	3.19671e+06	5.45207e+06	5656085	3721788	2038318	1.86505e+06	6129868	2.95951e+06	3.93746e+06	1.91101e+06	9057603	5.01739e+06	2.08554e+06	3.50368e+06	3.6252e+06	2.63882e+06	2.18331e+06	2.86671e+06	3.26656e+06	3.84628e+06	3.3851e+06	2.32549e+06	2026515	3.26364e+06	2.24995e+06	2.33893e+06	3.07816e+06	4.87232e+06	3.43631e+06	2.67991e+06	5599505	3.81285e+06	4741941	3.66686e+06	2186946	1.84159e+06	2813410	3.28693e+06	2.46869e+06
dopamine 3-O-sulfate	73526	98099.8	73653.4	453191		113189	166976	763424	139710	273626	51385.5	102264	531781	50671.1	77629.1	115923	150322	193500	1.95441e+06	277205	124826	238915		87887.3	124813	1.46588e+06	168464	79864.4	395986	298025	92218.5	634529	87411.3		46522.9	60524.5	251236	290450	120984	128949		100803	211836	25494.8	91947.5	164784	29067.2	144843	213011
eicosanedioate (C20-DC)	654404	893288	551292	436517	947473	887793	444208	474095	1.273e+06	615354	1.08449e+06	570526	1.60993e+06	411359	948320	683927	1.42219e+06	2415836	515671	1.59524e+06	725380	1.51538e+06	445040	1.32524e+06	2192288	1.04028e+06	611153	929216	2.24602e+06	1968275	1.2547e+06	1.0081e+06	493032	685731	536348	651792	1.15259e+06	943264	1.0384e+06	855756	702468	538671	955379	491492	731511	420407	436538	1106410	1206870
eicosapentaenoate (EPA; 20:5n3)	33662360	16450157	10329239	5993498	13591571	15244188	10984524	6935175	10916279	91422440	10016476	17673752	19110254	10989060	23262058	13161731	10010971	10753806	4039110	11545718	6.56503e+06	29611558	17885820	24353150	16361745	11962542	5033861	17894558	35228708	31181872	20305014	14279712	6699616	12711020	14590297	8356039	12197614	18214520	12229851	6.33895e+06	15959514	10051980	170568640	7849448	8923213	8557810	18057022	16279280	19071406
eicosenedioate (C20:1-DC)*	1.0949e+06	1.27752e+06	1.24399e+06	892485	1.15619e+06	1.07636e+06	807435		2.14808e+06	2.1619e+06	1.58185e+06	1.2019e+06	3.12352e+06	1.74356e+06	3.61906e+06	1.13238e+06	2.16362e+06	3.28692e+06	760361	2.20313e+06	762495		1.71137e+06	2.77606e+06	4.59423e+06	1.1451e+06	2.20859e+06	1.3573e+06	4365385	5938019	1.3606e+06	1.68756e+06	1.4934e+06	1.04212e+06	1.1158e+06	853115	1.64276e+06	3.45462e+06	1861784	2.05402e+06	2.03989e+06	1.72727e+06	2407641	1.06264e+06	940243	1222751	1626650	2.54338e+06	1.33727e+06
eicosenoate (20:1n9 or 1n11)	31973640	16371726	25775118	28575998	31653440	39886296	14743952	14368604	13559560	33570316	31573578	70666368	23759170	30467452	24909648	10737299	21977142	45997736	27453610	24810532	14519853	370533440	15524868	62096448	11582528	10472832	6.15765e+06	16850528	61041428	52284872	33149864	18104538	6626189	28697792	12164645	15030278	45068096	27813298	46379816	29657482	24729846	16248354	29868454	31664180	12031357	5465903	25473302	99986472	35090796
epiandrosterone sulfate	5.94632e+06	4196687	16579248	2.44932e+06	18543890	5.23272e+06	1.5103e+06	11078038	6.20439e+06	8220146	4761657	7.64661e+06	25937782	4.07425e+06	9643236	7.2796e+06	4188383	80065.7	4.86601e+06	447867	6.59119e+06	1609203	30142036	765451	18136392	28547570	8319998	8.34502e+06	8.21676e+06	8984986	11750871	15553183	10878774	4210985	3.92741e+06	11395344	1986625	8929435	5.8051e+06	5.42795e+06	11023094	7151270	8222868	6481736	9736978	737848		13970989	14506465
equol sulfate																										675879	158042										1.39073e+06						52770.1
ergothioneine			111744		41497.6	989317		70486.6	47649.2	118952	128284	95915.8			226572	1.37089e+06	236176			144501	427515		177503	68059.9	128836	395660		209765	144355	52128		163257			132204			110600	59648.6	1.99741e+06	43332.2	237273	156506		1.28022e+06	41014.3			45685
erythritol	683880	1.00874e+06	524953	256908	498613	287085	269618	453458	452537	530637	710065	739048	12148241	372304	588661	321204	745855	522261	14737646	618749	714460	461652	632674	508644	2.21894e+06	1.96849e+06	424254	478689	636869	566615	565869	1.30725e+06	309660	304028	321982	487664	329353	642097	694351	237472	418628	514192	585026	578780	437377	659214	336950	704495	1.21451e+06
erythronate*	126321024	234597056	210633600	74512840	181358464	112015560	101862408	195425776	173471168	182030448	217569200	143286352	693450304	103330936	262865264	180499344	230829600	263197888	1726470144	244239872	306408128	235326672	209841984	224115840	168864400	199892432	186432864	163394624	203183344	195978800	164663696	301567040	126384424	174585776	178556848	146685360	140458288	198303952	162881968	92843760	132865792	172918032	279836384	216417824	204904016	216519184	128702408	211368064	305594272
estrone 3-sulfate		37927.8	28770.8	44500.7				68114.7			329260	106667		51499.2	172813	127588		103522				248915			39375					88123			177455				275872		161323		28570.2		112429	64739	111507			25262.1	41924.8
ethyl alpha-glucopyranoside	328750	150935						92547.9		57629.8		386246	231851			52544.9									3.54951e+06	3.15605e+06	193959	174067	89202.8	325200		211376					45346.5	292425		24166.4	37763.3					108402			202668
ethyl beta-glucopyranoside	2531978	688048	453795	280260	193001	198950	321408	181704	182413	540473	181472	196612	2430882	175340	507684	1.09405e+06	791883	614292	2.90522e+06	478769	477975	626593	411560	765420	7.79161e+06	4.134e+06	227268	184157	399638	337199	180336	4.35062e+06	146732	124165	87296.1	247677	910639	492506	147432	439264	425005	127383	212358	2.27878e+06	160410	150285	120074	870267	3.35708e+06
ethylmalonate	1.6163e+06	2.59317e+06	4.25001e+06	1.02791e+06	2.36681e+06	2887704	1106428	3.73925e+06	1.78784e+06	1.22995e+06	14612965	1.36563e+06	6.36187e+06	1.30874e+06	2926551	3.4003e+06	4.00511e+06	4450182	9027221	4502709	3299167	16546948	2.06695e+06	5942826	3131987	1.71774e+06	1.87337e+06	2.83609e+06	2.21567e+06	4468031	2.93045e+06	1.54147e+06	3.7718e+06	1.54514e+06	1.81335e+06	4.09719e+06	3.56958e+06	4.75525e+06	2947176	2.91627e+06	2.62047e+06	2344926	2.23068e+06	1.46696e+06	2.42011e+06	3221304	1.72235e+06	6.51683e+06	3.82016e+06
ethylparaben sulfate					134479	180781							379496		785406	59021.1		16642.9	15053594		12595.4		18296.8	72198.3	23268.8	124498	629296	108735		422257										223657									117247
etiocholanolone glucuronide	175957	194915	217366	32530.2		119839	50499.8	98514.6	48871.5		43779.7	182878	2359315	59834.1	72616.2		176758		908638	89700.7	226483		359024		436190	212355	134549		410952	375393	273786	344217	142026	81824.1	90147	241460	134035	248269	64329.3	36780.6	260024	72938.3	136370					229186	819188
eugenol sulfate	206035	218068	90679.5			34530.6	82949.1	36136.2	75862.8	78556.4	90433.6	95360.9	215089			732649			60548.5	89606.4			21106.6		172893	1.28928e+06	23775.3		120889	68930.8	46893.6	471494	126660		77436.9	58372.9	91725.8	69373.8	436716							65632.1		92343.1
ferulic acid 4-sulfate	152392	264431	61846.2				167906	149858	92278.2	66913.6	54369.3	110898	251618			1.01246e+06	103450	90583.6	229600	27101.8			40374.1		268270	600012	140505	36609.2	98808.5	1.02117e+06	430326	268959	32928.6			33529.9		509159	124920	35848	36681.2			145182	36369.3	79443.3		57294.2	76103.2
Fibrinopeptide A (2-15)	351050	1.24128e+06	6.75732e+06	767005	1.45883e+06		445263	475418	1.1538e+06	2.22363e+06	1.49104e+06	164969	1.40113e+06	197395	906563	3.89815e+06	1.32715e+06	73450.3	1.44191e+06	278920	424782	464830	4468725	682512	423913	413455	1.43332e+06	884478	727453	725008	961050	1.01554e+06	1.39866e+06	81738.3	949913	1.51003e+06	1.12519e+06	676232	1.58698e+06		884478	1.45907e+06	545012	302354	2.0567e+06	1.90016e+06	4.87603e+06	1.31068e+06	1.16981e+06
Fibrinopeptide A (3-15)	51679.2	270408	1.3055e+06	328984	305593		62987.5	51200.5	268213	494255	202597		215038	22220.3	146100	480855	259431		274915	43912.1	61421.3	94077.3	590230	147906	47397.1	63537.1	418965	211942	86504.7	137844	197969	99492.8	246461		188348	361236	268490	106272	303073		197969	523577	96963.6	77982.2	302391	488596	835485	256546	184314
Fibrinopeptide A (3-16)	35006.8	128756	904151	145566	648404		84595.5		186127	347369	580219		336488	197893	331232	892511	159344				52764.6	87675.4	284976	29728.4	37650.5	30223.2	170996	23421	94545.3	188086	72402.8	119042	617920		301139	101770	175697	111096	509710		303314	614570	494514		1.58412e+06	944576	2621878	148835	62901.2
Fibrinopeptide A (4-15)		102622	653919	83111.5	211429				89967	155626	178663		125278	60937.8	64607.2	308620	118532		82937.5			33134.3	294082	66910.4			113511	32495	26652.5	53896.7		22409.6	94448.4		97801.2	80556.8	66764.2	22547.1	113478		71032.5	241736	102842		265504	338564	579059	130759	37688.8
Fibrinopeptide A (5-16)*		85812.9	723216	155762	689069		31291.8	21347	113615	356816	483353		311547	205777	219488	1.01733e+06	107273				60127.4	81360.9	376028		20989.4		181529		119603	162145	89428.8	168205	795348		424869	120255	181107	99884.9	784696		389097	652985	617039		2.14026e+06	941980	3.33522e+06	150741	91686.7
Fibrinopeptide A (7-16)*			320287	53901.4	477879					176958	182691		149494	114631	83964.4	396933							195054						56382.7				199813		92118.9		21346.7		154103		83447.8	216079	119484		440796	236213	690182
Fibrinopeptide A (8-16)			217624	43682.6	534381					137232	252917		113484	91224.3	96984.8	227609							160487				54689.2						113781		64353				99418.6		47223.5	251318	118187		249235	191554	347211
ADSGEGDFXAEGGGVR*					30062.1				71632.9	79131.7	158106		44388.7		200895	151072	69563					33354.4	93078.6						42630.7		35608.1	54418.7	132117		83240.1		50977.4	38115.3	87420.1		45560.7	81469.6	139954	21037	393177	224456	163522	72819.9
DSGEGDFXAEGGGVR*	142584	513491	3727944	387746	2256672		335145	380588	936615	1.58494e+06	2.1441e+06		1.2768e+06	537974	1.38829e+06	4.51563e+06	745424	130136	103936	136716	280599	485680	2060738	183867	250215	303234	820821	163905	736553	802158	598044	1.10246e+06	2.30643e+06	38462	1.05929e+06	559975	886956	581475	2.58747e+06		875048	1.27734e+06	1417420	23620.4	7.3077e+06	2540135	10667531	678694	501728
ADpSGEGDFXAEGGGVR*			26507.6		12405.7					59105			60848.5		67817.9	64701.2	26188.3																41173.9		26918.6				117442			32203.3	46966.3			71243.7	220889	88944.6
Fibrinopeptide B (1-11)	2457152	8002311	14024355	3422467	4589217		7.87763e+06	5121015	6866502	8459076	17817922	3451786	4256631	3880669	25162914	13585077	9589454	2908180	2249457	1936555	2415758	3160317	7470746	11487113	5019290	4307815	6326090	3451351	5519808	3.88357e+06	1219042	5996845	6.81612e+06	847001	6521646	4773582	4.18457e+06	6726748	11046639		4509305	5618372	11380699	4.67195e+06	12991773	8793237	7750037	10273229	1.40676e+06
Fibrinopeptide B (1-12)	395641	1.69394e+06	2802566	623618	1.01246e+06		1.20443e+06	1.02086e+06	3.70012e+06	1.22002e+06	1.75228e+06	1.47797e+06	3.69797e+06	647757	3.18035e+06	2.25492e+06	2.10357e+06	2.99466e+06	3.01466e+06	312038	621211	3.29502e+06	684230	2303172	877191	674444	847861	760946	1224109	2307691	246351	1981298	2.02314e+06	284199	1.1749e+06	1799053	2.18296e+06	930281	2.4314e+06		948424	1.18574e+06	1.60748e+06	1224109	1.84221e+06	1.46439e+06	3898651	2310029	221520
Fibrinopeptide B (1-13)	94234.8	3165470	8406611	1.12036e+06	14825578		839959	263154	119446	9490253	9977605	38440.5	2080789	2.10559e+06	3.75504e+06	7633733	472155		4214553	25163.5	179089	34524.9	12939643	21932.3	1.12869e+06	200575	2.00225e+06	552283	1.96922e+06	680568	299858	685464	6.76208e+06		4.63682e+06	785139	980158	211602	6.74413e+06		3.83901e+06	22836336	6.85246e+06	387743	12236651	12096936	16169811	1.16512e+06	191970
Fibrinopeptide B (1-9)	1.41878e+06	1.74916e+06	1.6115e+06	515666	512947		2.01178e+06	2655629	1.59898e+06	2609728	922372	1.77385e+06	5.03334e+06	511173	2258952	2.15439e+06	2998575	1.16074e+06	1.19831e+06	3.14313e+06	2743482	1.03055e+06	4.33781e+06	2.79114e+06	1904851	1.99606e+06	1.9599e+06	2.02626e+06	2747072	952577	4.03435e+06	2.1569e+06	1.86569e+06	1.27554e+06	859689	723923	690547	2.37174e+06	668408		1.00774e+06	481504	1.78774e+06	2.26089e+06	1.59495e+06	2.07863e+06	2.28825e+06	2.52423e+06	3.51246e+06
formiminoglutamate				34409								65147.9	503807		133305	103151	267989		1.84181e+06	193516			95406.6	59322.4		112273				52262.9	67789.7		62441.3				44746.3			156472	73827			103151			23740.5	113719	75786.9
fructose	37470272	40506440	68435552	22911018	30507532	5.62351e+06	40329784	35429556	42152528	41083672	46951120	36583028	9456112	32620374	25080312	36097124	22179048	25966986	28579272	21689688	50853804	44272252	48286592	29420692	39839196	41057076	56769484	38013936	36722936	42138916	40206408	43545720	45734456	24658416	19995816	38900916	22952066	29205012	30853192	3.74789e+06	27836812	33820152	57956284	58830656	67015212	51483136	34597220	26313178	47180168
fructosyllysine	164314016	191194736	219951296	123346144	264226304	44679876	196091136	292465856	217379936	191717104	146072736	203355264	243804400	112763176	397435840	145906048	140753024	130997632	337704384	214771504	402369280	288256288	454334976	238157136	219385520	179886416	282649184	194691280	303205184	248663376	301211040	356545632	187613760	228643488	222620304	125324632	125479336	142262528	124680064	59577040	190724352	368951680	168621328	290357376	230610432	160159904	196404560	178870880	214223120
fumarate	420962	436470	694506	240473	606322	968260	288295	670240	534962	409831	506554	315340	909772	266762	617700	959879	1.46604e+06	1.55022e+06	1.34753e+06	1.18155e+06	1230800	1500283	790981	558321	860180	757544	615431	571949	525670	515966	401621	661831	488562	408363	555511	414920	426638	903920	631846	621819	612798	655447	642452	409603	562994	748267	425306	1.36249e+06	600664
furosemide																			5617621			6170.79
galactonate	2.14034e+06	3.65131e+06	3.42818e+06	2944962	1.65581e+06		10481267	5.80276e+06	4322967	3916994	3.18917e+06	7679896		1.6883e+06	4553554	4.3807e+06	3.67853e+06	2.26493e+06	49328932	3.09297e+06	4400654	2.82803e+06	3.34601e+06	48180208	1.89154e+06	6638475	3.67363e+06	1.34908e+06	2.74651e+06	5.87682e+06	3.43675e+06	4889502	1.98541e+06	3.1373e+06	3.5446e+06	3440028	4363285	5.91256e+06	4.62912e+06	1.65982e+06	4293226	6709899	8739551	1.91932e+06	3.08058e+06	8842988	3.78033e+06	1.10668e+06	5.76607e+06
gamma-CEHC	350420	159944	328964	44078.5	314363	82785.5	372040	149711	294207	67938.3	225272	225652	180708	84967.5	86877.4	101312	167400	20025.3	95184.3	233317	366173	41857.1	127379	1.58513e+06	1.02145e+06	813946	715547	732310	392235	1.88433e+06	596837	377168	179440	95760.7	397749	363760	90978.5	292820	78719.9	56211	222768	92040	135385		74918.4	80328.7	35999.1	122809	307927
gamma-CEHC glucuronide*	33483.5	33987.2	40970.7		34237.8		22574.8		12220.5		23161.7	34007	458769		18629.8				781771	35300.6	62935.6		19930.5	169326	89565.7	70698.7	64078.5	84588.8	65811.5	285141	62914.2	55454			29079.6	61363.5	38640.3	151823								36243.1			51333.9
gamma-CEHC sulfate			36498		38589			22774			98744	78767	252910		24065				119289	32446		33463			180122	92242	226054	54397	34288	154461	51050	28692	35446.8			40223.9		117058	42658.5
gamma-glutamyl-2-aminobutyrate	198406	306730	498331	413642	1.35654e+06	618917	197458	386512	350179	1.06052e+06	329918	71323.3	733648	244527	1.58291e+06	259192	883421	640002	805994	1.50075e+06	1.59786e+06	1.47163e+06	1.33021e+06	630902	351460	423307	376303	344166	668010	601668	276684	488791	399327	754765	364880	770298	424963	326005	821173	313169	653225	870038	659627	752330	250387	487581	329755	692702	434450
gamma-glutamylalanine	2.51007e+06	4026725	2.86839e+06	2637153	6.5708e+06	2532481	1.96405e+06	3314516	3424484	6931187	2555855	1.49803e+06	3.05315e+06	2.50035e+06		2.77131e+06	8588695	5530237	2.60054e+06	6.43306e+06	3218601	5584711	6.84644e+06	1706223	2.70314e+06	7599182	5.32515e+06	4.75739e+06	5.12064e+06	4.12083e+06	3.82934e+06	6.13118e+06	3.35209e+06	1.9845e+06	4586381	4.35101e+06	2.59345e+06	2915464	3.3281e+06	2.1615e+06	3612445	4.69119e+06	4401332	2.42784e+06	3.19414e+06	3.54364e+06	2.55625e+06	3.27389e+06	4.38997e+06
gamma-glutamyl-alpha-lysine	827389	1.36965e+06	1.21257e+06	1.23983e+06	2.4853e+06	1.03479e+06	981588	1.7683e+06	2.51455e+06	2.82115e+06	781656	615659	2.61569e+06	495864	4.26496e+06	838861	3.30346e+06	2920898	3.16559e+06	4.68886e+06	3.66207e+06	2.80228e+06	4.6342e+06	1.59603e+06	1.94806e+06	2.41217e+06	1.85676e+06	1.54286e+06	3550237	1.78994e+06	1.64104e+06	2.88836e+06	1.65294e+06	2.12781e+06	1.47626e+06	1.47374e+06	1.46654e+06	1.72664e+06	1514242	1.82998e+06	1.85999e+06	3230679	1.49178e+06	1.07302e+06	1.11996e+06	1.80649e+06	1.55585e+06	2.81421e+06	2.23839e+06
gamma-glutamylcitrulline*			60942	121363	207906				85276.3		40371.4		162124		478675		319110	393838		481193	270844	558943	283161	179470	172894	188295	323866	56424.7	292584	250621		138738	267780		112642	418325	207906	92058.9	138435		196790	237479	212012					210269	190305
gamma-glutamyl-epsilon-lysine	1402124	2.12473e+06	1.70383e+06	1.67958e+06	2717297	1.11743e+06	1.44063e+06	2.1752e+06	2.79523e+06	3.66926e+06	1.69863e+06	1.10318e+06	3.63955e+06	814979	2108267	1.34336e+06	3866012	3.80876e+06	5171034	5043689	5123603	4.08946e+06	6431788	2.59735e+06	2.45629e+06	3.43539e+06	2.5424e+06	1.91509e+06	3.8226e+06	2.61581e+06	1.94323e+06	3634386	2.29493e+06	2716993	1.79766e+06	2.3148e+06	1.95572e+06	2.24229e+06	1.79082e+06	1.51517e+06	2.36543e+06	4.11741e+06	2.1725e+06	1.44236e+06	1523850	2170311	1.59006e+06	4.21823e+06	3.17151e+06
gamma-glutamylglutamate			127696				51569	164270	100116	167695	180458		181269		180788	104281	398090	333262	150775	850491	191211		174444	145365	157510	284265	182732	76167	264251	79343.7	265461	211785	68222.3	109014	83464.4	146717	110946	198752	177451	115814	110483	50544.3	174898	120159	43501.1	91474		753335	532542
gamma-glutamylglutamine	10079497	13639131	11193323	16488699	32148236	18129110	6.58807e+06	20311930	15113992	24864934	13178601	4.67218e+06	19134202	12470581	40644972	10085194	32178470	22266402	12513289	22865468	20653094	30217378	35677592	14500281	10156293	27009310	25043702	13080537	20761536	23144242	14928459	23037868	22732838	14594133	20974962	38425248	29853838	15756982	22692904	16042572	25002954	25461504	23068850	10263141	12767971	18893680	15502449	18483276	13372489
gamma-glutamylglycine	865745	1.48331e+06	1.17753e+06	1233710	1.21772e+06	652591	624580	1.8408e+06	1.77199e+06	2.47392e+06	1.06654e+06	808630	3.45941e+06	239021	2.2109e+06	706323	3956421	6.33055e+06	3.63399e+06	8102535	4.88971e+06	2.9308e+06	3.5975e+06	1.57923e+06	1.88997e+06	2.54726e+06	1.70856e+06	1.43595e+06	2.49646e+06	1.73916e+06	2.07223e+06	2272704	830978	1.57685e+06	780549	2.58218e+06	2016380	1.50764e+06	1.07465e+06	960705	1.39651e+06	1.69575e+06	1.18642e+06	1.10706e+06	1.04636e+06	1.52e+06	968904	2.0668e+06	3.68146e+06
gamma-glutamylhistidine	922626	1.07622e+06	1.30855e+06	875047	1.14674e+06	699281	778235	1274414	1.49455e+06	1.68283e+06	904425	487861	2.42811e+06	454930	2551399	645094	2.53706e+06	2.3409e+06	2.85792e+06	3.27325e+06	2.67318e+06	2.15374e+06	2.17936e+06	1.75208e+06	1.79614e+06	1.7819e+06	1.49471e+06	1.30816e+06	1.92833e+06	1.84234e+06	1419184	1.73723e+06	1.18127e+06	2078539	1067051	1.63354e+06	1.12003e+06	1.52774e+06	1.02185e+06	988144	1833670	1.5638e+06	1.31297e+06	940700	1.02677e+06	1126963	659638	1592687	2.1163e+06
gamma-glutamylisoleucine*	470964	464270	604604	354426	624798	197554	428293	687551	539605	442649	326618	377660	1.45208e+06	250656	998939	347651	874798	820835	3.76967e+06	1.26816e+06	1.2783e+06	973125	973775	767907	759628	455004	553609	476324	606572	631486	569901	598188	460933	625202	317201	410942	354673	600198	382545	341029	461743	637020	546291	579705	292375	475332	361046	685796	792420
gamma-glutamylleucine	1.2749e+06	1.09959e+06	1.72515e+06	932476	2.2857e+06	649191	1263254	2.0234e+06	1.44787e+06	2.28617e+06	1.09407e+06	1.02492e+06	3537261	730663	3.50206e+06	1.10896e+06	2.21156e+06	3.23658e+06	5.64977e+06	3.86774e+06	2210170	2.44105e+06	4149144	2.0735e+06	1.69623e+06	1.90095e+06	1.89677e+06	1.33513e+06	2103906	1.5986e+06	2.1219e+06	1.94455e+06	1.57262e+06	1.56546e+06	877316	1.39076e+06	740653	1576795	1.36505e+06	1.32467e+06	1.46755e+06	2.13339e+06	2056384	1.76229e+06	861529	1419281	1.16507e+06	2.00948e+06	2.56799e+06
gamma-glutamylmethionine	359450	440867	659362	536822	1.5598e+06	705857	362155	802874	1.019e+06	1087426	435938	192143	92652.9	243266	2.40794e+06	956104	1.61002e+06	3.05634e+06	777475	4449540	4559339	5595029	3.63279e+06	946950	776712	1.58965e+06	1.09656e+06	761435	1.58361e+06	849072	1.04845e+06	1.4708e+06	614352	489009	590198	1.05253e+06	449305	392711	634052	819859	860717	1.66363e+06	1.02149e+06	478853	951527	1.07876e+06	726221	1281019	1.47408e+06
gamma-glutamylphenylalanine	654641	662432	1.40065e+06	627351	2.52143e+06	520604	683083	1280123	1.0398e+06	2.44033e+06	1.27509e+06	939090	3.54668e+06	594788	2.37453e+06	772676	1.68396e+06	4078461	5505920	3.55188e+06	2.34042e+06	2.1004e+06	2.13585e+06	1.18143e+06	788601	891726	760175	583953	1.06022e+06	903948	895245	804785	1.02201e+06	968663	508809	869749	466167	1.26424e+06	1.00891e+06	668592	948098	1.42686e+06	1.63564e+06	934400	989878	1.39444e+06	603585	1.14797e+06	2.84229e+06
gamma-glutamylserine	367299	411232	836582	462319	914508	205565056	296612	818676	783379	1.4062e+06	754176	304296	918721	314682	1551732	463348	1.46478e+06	2.49534e+06	621729	2.69448e+06	1.50906e+06	1127212	1.99331e+06	918603	604826	1.07683e+06	790085	567387	1.21911e+06	834701	729665	938895	640061	782681	506542	1.0117e+06	858065	813218	761001	230266176	579791	586618	1.08322e+06	519495	378500	564336	469274	1.13647e+06	984667
gamma-glutamylthreonine	462264	965894	974926	811382	910153	712306	601556	1.42549e+06	1.10714e+06	1.13198e+06	774712	548278	1.60032e+06	434601	1.36492e+06	691464	1.9825e+06	3.67244e+06	3497090	4762654	2.53792e+06	1.73404e+06	2.85e+06	926703	1.05374e+06	1.299e+06	1.15716e+06	1.16834e+06	1.87102e+06	1508741	1.0856e+06	1.39203e+06	913398	1.01725e+06	871679	1.0594e+06	1.20737e+06	821287	743657	693851	787879	1676426	1.03601e+06	875882	740817	1.35882e+06	1.06838e+06	1.27277e+06	1.86583e+06
gamma-glutamyltryptophan			123799	70901.9	130923			85368.7	87446.1	168002	98954.4		78805.4		144763	110240	181285	289175	318166	393057	194089	502595	209234		73580.4	112639	94037.8	118426	97535.8	109851	51405.8	110275	82850.3	67005.6	61672.1	107862		100298	107818		97263.5	198350	120037	111341	50759.5	153819		113088	270267
gamma-glutamyltyrosine	89108.1	122476	170432	129380	202686	110519	99888.7	197624	188180	255217	169901	112436	204236	99326.2	215271	243128	278348	699806	344786	962446	186941	508479	241833	133571	120715	183507	119541	114513	211715	154654	142509	173954	214575	113649	91752.5	122946	106012	129617	173351	90461.8	104336	299387	248069	147243	184110	313621	119428	200202	349711
gamma-glutamylvaline	2.37046e+06	2.29538e+06	3.3136e+06	1.72694e+06	3.09486e+06	975280	2096041	3.05483e+06	2.74787e+06	3.24086e+06	1.61794e+06	1.90194e+06	6261987	1.47452e+06	5.63569e+06	1.90548e+06	4.42009e+06	3.90683e+06	18052008	5924834	4952213	3.23099e+06	4473382	3.60008e+06	3779104	3.26284e+06	3411521	2.46328e+06	1.85668e+06	2.78527e+06	3070375	3.19432e+06	2.38753e+06	2.50337e+06	1.64778e+06	1.86286e+06	1.39973e+06	3.28185e+06	1.86544e+06	1.80968e+06	2.20442e+06	3.36555e+06	3.33194e+06	2.89232e+06	1.59277e+06	3.0741e+06	2175374	3.4995e+06	3.60067e+06
gamma-tocopherol/beta-tocopherol	6249715	58149860	28717720	5.43245e+06	6733682	3634530	20170916	6.7662e+06	6.86102e+06	5.16484e+06	10670934	11956149	12423031	2.4262e+06	5.19554e+06	3390009	14704766	8875705	26849300	24924060	63065040	16750690	11176384	8430138	28709512	7033869	12035635	28749466	22106952	35704124	41212116	15657350	5.95685e+06	6123419	13646999	8026677	20516804	14801626	6473775	10487124	18024706	3.16782e+06	5.50224e+06	7410221	5.44656e+06	15875471	6.83846e+06	5.19694e+06	23898766
genistein sulfate*	393133	107719			93965.6		296011			774589	3.00905e+06	195185		29211.8		257511		58573	430660	3.5875e+06			1.31178e+06	71542.5		1551210	210839	134642	692646	49328.2	307334	180925	889338	58888.5					2.26436e+06	42608.4			59435	81550.6	828532			123811	67087.8
ginkgolic acid C15:1																2003037
GlcNAc sulfate conjugate of C21H34O2 steroid	140111	99913.4	244800	125558	215857	171230		378782	306195	473275	830548		209351	580390	1.61972e+06			773614		219835	252103	291127	197913	101695	216249	123679		59491.8		95122.1		87746.4	1.58214e+06	202825	93505		378682	26201.6	539986	38773.3			1.47866e+06		723690	111483		93205
Gliclazide
gluconate	24946488	29871436	49270600	15213213	30593046	25939550	21720622	44461228	44107532	58442076	41573332	48245568	57954660	25506328	47844188	23292964	31395706	21736916	326613920	25288762	74596760	35841196	35634532	22958670	22287006	21944680	43800752	29275008	31362892	36506024	36459248	35995152	26427438	31453346	26584802	33372636	23832144	41961396	28511106	23013470	34171080	46460028	46439972	45046576	57140152	47143856	28235838	24981466	45906524
glucose	646886976	720393024	1050872576	390419840	650421888	512022432	733942912	942784576	747668672	731323264	883735680	1229482368	764767424	623979648	1361002624	718553984	537543488	617944256	1748321792	715889216	1362001280	1010170624	950603392	617605824	567506304	531254432	991418944	623725440	775767808	906345728	1056812928	876290368	693233792	672578048	714236800	623833344	675334016	732278080	716937920	545144832	749333504	952568192	1225682048	1921035520	1607591808	974362048	676227392	557046464	980829568
glucuronate	7.96277e+06	12716608	15587661	6688558	7125234	12344508	4.22436e+06	6.08456e+06	8.23831e+06	17760932	18656322	10165281	17779956	6.97969e+06	39926252	20634064	8841170	302995040	280337856	23331656	18766490	97040024	14031634	22102394	9811705	7.49895e+06	6.99951e+06	8777628	11250932	16077633	10393463	10452064	10681181	6.51636e+06	7.16262e+06	10321689	10819049	12756634	8640597	2.07069e+06	8613968	11599056	9331172	18922094	14470986	13595433	14198682	15828421	13856997
glucuronide of C10H18O2 (7)*												27278.1	672817		519457	82743.1	411772		863370						179432		110200		90720	39534.7	66544.9	104212			8669.06		22286.3							702076		93246.2
glucuronide of C10H18O2 (8)*		51390											89330.5		165553		76170.7								47305.6					65827.3														29944.6
glucuronide of C12H22O4 (1)*		146946					95738.6		222384			55828.5	81804.8								73626.1					99823			59616.9	303087	176034	338207						51719.3
glu-gly-asn-val	308450	2.96266e+06	6126841	1.29665e+06	2.52956e+06		867785	321853	1.72841e+06	2.75108e+06	4.32443e+06	79379.2	1748445	2.05669e+06	2.3548e+06	4698256	1.79305e+06		1.73642e+06	205896	500243	965585	8.34665e+06	274929	1280930	847047	1.97002e+06	1.30649e+06	1477459	1.07514e+06	882063	1706013	3.37861e+06	44600.4	1.8615e+06	1.68251e+06	1.5246e+06	588373	2.78834e+06		1.70063e+06	2.74786e+06	3258820	169373	3751300	4583679	3.02942e+06	2.34564e+06	1591736
glutamate	249479712	215106336	250670176	119158656	152032720	142790544	200694672	288199456	222357360	232155888	247571824	239909920	371577312	134987616	288826208	228102304	428478336	420806048	319740384	629359360	400511936	176371632	341393504	360147680	349712352	307713536	303250176	246433680	388244768	183866432	363982944	291516416	229570528	289941760	215106688	141291456	150477616	289235520	217039360	168468176	219446256	183320432	259712112	227529936	214489696	249638560	152417360	522853728	402453792
glutamine	583620992	777362240	612526272	524691296	758794176	710335744	402740096	781185536	835517120	642766848	607973440	337790336	1011114304	395236640	1343189248	470278048	878783104	829689600	1135683968	925652160	1372830336	1160137856	1226981760	1045614144	724611776	911148800	857764352	825826048	977440000	1024624576	781529024	910577856	684587904	852573568	755731840	828507456	940179264	823971200	632699072	827008128	966884160	1271475968	786282176	484492256	713332864	908574720	673814144	783603200	668933504
glutamine conjugate of C6H10O2 (1)*	26707.6	37945.4	87527.3		45650	86057.3	36433.8	24583.7	19382.6	73723	167242	46610.8	963160	32335.2	97114		79049.8	50625.2	2.66785e+06	132648	413129	108684	107887	613589	153523	55877	46054.6	27982.1	47576.9	246691	28200.3		41367.8	69308.7	73348.5	173010	465985	236059	336179	49078.4	137031	42126.1	194127	64353.4	32677.3	65870.1	35783.1	73723	99108.4
glutamine conjugate of C6H10O2 (2)*	69936.2	75374.4	511596	134871	347111	1.1475e+06	21411.5	212977	28725.5	349591	1.39705e+06	134266	3.03187e+06	213629	422761		71938	238859	4.43839e+06	599722	190536	865954	658089	1889063	210513	64709.7	43325.9		148664	807355	34014.5	17123.8	172706	287618	52235.6	601788	1.1131e+06	181003	704524	238450	475048	70159.8	602834	294910	45752.6		194914	213303	277414
glutamine conjugate of C8H12O4 (1)*		85519.5	117101	67198.3	163095	153747		44262.6	87539	34893.3	510967	31002.7	1.49546e+06	63224.5	70385.7				2.97212e+06		66980.6		126984	74184.7	56457.2	73061.3	147808	37731.1	44035.1	262434	34595		75218.5		36049.9	72027.5	161038	94201.6	369747		89570.7		118585	43494	126881		28267.7		42572
glutarate (C5-DC)	1492669	757222	941004	624410	1.13688e+06	425960	582477	1.82721e+06	1.8902e+06	1.02434e+06	1.35121e+06	1.2445e+06	1.90903e+06	611151	1437142	1.02279e+06	3.11396e+06	2.15294e+06	4.19696e+06	1.97624e+06	1.42961e+06	1.30296e+06	1.07393e+06	2.25288e+06	3.20013e+06	1.18132e+06	1.2537e+06	1.31293e+06	1.28189e+06	2.22789e+06	1.40187e+06	2.15996e+06	870123	1.26399e+06	788522	1.67476e+06	805397	1.47982e+06	1.65852e+06	1.12161e+06	1197025	1.90485e+06	1.37124e+06	1.31964e+06	1.1711e+06	4272164	784460	1.20984e+06	1.9038e+06
glutarylcarnitine (C5-DC)	438241	564438	265117	235036	329054	496293	177200	505622	186085	310872	360809	331881	1.32075e+06	361152	1.15839e+06	221391	333257	756410	35007372	600409	750024	555345	329084	352974	274914	453743	418742	911854	424370	316447	662923	325699	532772	223412	186999	398873	192506	474941	373027	1.92055e+06	291665	622330	341445	544490	259040	139919	124187	526974	651621
glycerate	25855020	22554190	30041208	16314460	30892216	25928916	20800576	27159404	32711558	31334448	29150176	21504620	83407464	17019328	43537272	41082592	72206952	39722236	47850776	46862780	55637096	34810008	33564892	52247536	35619416	40318352	29723870	26884148	41540160	40178952	31706178	55923288	23606098	43127028	32181746	25913754	18061806	38226696	31183218	17373664	21660502	19055744	35745536	18856978	32941634	29049540	13111293	41779960	38403304
glycerol	11474844	6.33527e+06	5245423	4.7936e+06	4443531	3163224	3.6582e+06	5.02941e+06	5.36025e+06	6.4155e+06	3.56203e+06	14524626	12526853	5.41089e+06	5679213	3.45895e+06	9956993	7.01605e+06	12185712	6.89426e+06	19000042	13692864	5.34045e+06	14023105	5446440	4.80504e+06	3.65345e+06	4.30636e+06	6.9602e+06	8394098	3.78737e+06	3.58536e+06	3.52426e+06	5322894	2.47378e+06	4.1529e+06	5.37429e+06	12906181	4.7624e+06	1.58886e+06	5634097	7.40069e+06	7.03582e+06	7.7477e+06	3511835	3.84833e+06	5062793	4746281	8409925
glycerol 3-phosphate	762300	682704	568292	569460	538308		947895	826582	785757	476732	302709	749210	748907	286324	236805	568505	1.39904e+06	1.59621e+06	863963	1.9205e+06	1770630	1230943	899085	1.29804e+06	1.40334e+06	1.17744e+06	1.06374e+06	869772	1.30694e+06	798231	601555	1.0221e+06	651420	910856	440159	628632	1.45838e+06	1.41024e+06	494605		297554	699375	818947	455474	513299	1017806	594892	856806	984025
glycerophosphoethanolamine	19843008	28056600	11711734	13739032	6.7881e+06	3.75467e+06	13138622	13574149	18224072	8566632	11063590	20371778	15121396	7.99568e+06	12835635	13823350	16696187	20399872	17635978	21553906	29983424	15431436	25593778	22343466	16387071	16873896	11639216	14826317	18304164	21272016	16303425	13213664	13858204	8544912	13372692	8146499	18248046	19230994	10788842	3.26849e+06	10880680	20354510	18023874	10488501	21472394	29078118	21128660	11262328	8736568
glycerophosphoglycerol	202735	487999	253629	172682			236956	203977	334936	71990	198584	227858	148628	100783		387843	223871	653561	360699	361054	327044	418751	362140	229179	231763	174578	152118	150658	224590	286351	216440	190511	345257	64247	87181.9	63652.4	263829	192002	191182		92838.1	298576	355542	132945	320475	475461	176255	158740	149982
glycerophosphoinositol*	19467474	21399688	14545398	13036686	5.97258e+06	2.11479e+06	8.35152e+06	8.14573e+06	8812224	4.77361e+06	9119201	11366343	3.68912e+06	6371835	8645860	6182909	8457521	13822957	8.2204e+06	24174352	10913616	26910380	18684396	11560606	12485137	9734714	8.0868e+06	7.38771e+06	14173059	13573436	13407397	12014189	12759766	4.9629e+06	7.59777e+06	6.97598e+06	11158044	13161421	8041878	740800	7961528	10839554	16420076	5515275	9421057	17185234	15367989	4859745	6384410
glycerophosphorylcholine (GPC)	1599773568	1751801472	1027014336	967728896	529395008	258068112	865899264	888016320	1074008576	657625920	766835200	1304718720	579382464	652669184	998574400	865727616	993862592	1137609856	579958400	1647777536	1944708736	1637055872	1845467008	1299101184	1163489536	1163888768	910396480	942128448	1436704512	1416790656	1152805120	988605632	990905088	616514624	712942016	662290176	1045387264	883378048	676934528	113685768	673307200	1034683648	1427374464	594462144	1170401024	1753813248	1167770752	659706368	814704896
glycerophosphoserine*	260711	95004.4	142335	51484.6	130672		114109	214640	161096	125415	150187	97712.6	137843	98923	208126	103483	472060	360927	585968	304206	317100	244311	227564	256260	399329	353536	352453	192081	426416	161713	200559	292036	173997	162613	138608	100644	119287	198431	120859		96754.8	244437	222377	83131.9	175837	224320	134809	366564	247007
glycine	89157864	124663544	104917912	80980256	104346144	65712016	87479656	136861344	130361176	102890080	125391536	102248448	187723920	57642620	194077024	77476048	193975104	216357232	131182296	248046416	306001344	212180096	221628016	188729328	153853552	189036800	157562576	134630704	191070000	147670832	142525472	173423120	113975200	137487120	114506832	139567520	139819280	131560504	105152520	83669008	99987640	117654456	120226744	99371424	107494880	140006640	120544392	163144000	152786672
glycine conjugate of C10H14O2 (1)*	28066.1												180061						481208					49079.1	83383.7	34761.8	43651	24172.9		85299.4	35208.7	29840.5	37565.8					25659.2	65272.2				45902		28235.6				27694.8
glycitein sulfate (2)	54163.1						183868			112353	215545							66056		221974			77758			115765			74103	69349.2	40702.3		86384.6						140749						34038
glyco-beta-muricholate	37087.6					22319.1	63155.6		455248						68022.3					449561		457886		131759	149753	318762	100089			413061		61693.9			193582			207910		53435.8		35972.3						39656.9
glycochenodeoxycholate	525790	1.13147e+06	2.51261e+06	335155	1.20528e+06	860418	365784	3.80459e+06	5048331	140951	706465	1.56068e+06	383284	157810	6.86735e+06	4554104	359253	73807496	770311	4.02475e+06		16407268	607355	1.29799e+06	2881203	1.80765e+06	1.07778e+06	468923	497045	1.25161e+06	1.09567e+06	600386	6.32382e+06	252025	446036	330604		1868799	4430709	1.46382e+06	2.62993e+06	840819	1.04445e+06	455657	1.91777e+06	374601	850772	1407314	531895
glycochenodeoxycholate 3-sulfate	1.20289e+06	1.36558e+06	2.35193e+06	850057	4591314	2.8543e+06	1.29591e+06	6.18051e+06	3.60619e+06	5.03852e+06	7.16009e+06	4653581	1.37289e+06	2.81662e+06	34522508	4.20344e+06	730497	50763528	12180526	13209489	502455	29003700	2979228	1.5789e+06	1.52182e+06	3043134	700051	1.6466e+06	1.37436e+06	1.39494e+06	1.53511e+06	1.97598e+06	2.60831e+06	513393	729707	1.91836e+06	535740	1.74747e+06	2.47967e+06	2.58201e+06	3.57453e+06	5860268	8611809	14781368	4.52179e+06	1.87459e+06	2.28245e+06	3.23607e+06	2.58654e+06
glycochenodeoxycholate glucuronide (1)	2147393	4107022	299116	1.2266e+06	587961	351342	381263	1.2042e+06	2.34837e+06	1.19869e+06	3.0083e+06	3.79213e+06	577942	2580893	8633148	4.64332e+06	375408	7.59187e+06	773554	4395303	422969	3124557	1.75303e+06	476374	2444707	517110	1.32186e+06	456117	1.84159e+06	2.54239e+06	1.05887e+06	1.15611e+06	10660889	381300	711241	1.88001e+06	4476961	1.39776e+06	5.4973e+06	475655	1.1507e+06	10460350	9751494	9125081	3.19992e+06	6199127	556524	697000	750891
glycocholate	745627	9989764	6.89961e+06	2930698	5082304	969486	2.16128e+06	17909104	10378256	1.87211e+06	1.73045e+06	28037466	2.95544e+06	516718	16427778	9364490	988395	324813920	2.10078e+06	29070044	362553	99217952	1.22403e+06	10202371	6.02393e+06	9612572	2.23475e+06	2.32977e+06	935270	5529767	5.77788e+06	2.67746e+06	33422886	185531	856052	866543	4480000	5740107	11761294	5775313	10967438	5080561	1592088	1.03728e+06	3386382	10498804	4525230	859815	1775639
glycocholenate sulfate*	7020603	834240	6795824	701275	6908295	4458845	4797848	10341407	9777245	5.43162e+06	2450351	590927	10787464	1.81041e+06	25180804	1.86742e+06	6569439	17183700	7.25029e+06	10395658	6616690	10277038	9328524	4.14711e+06	5.67822e+06	3283513	4871816	3.54236e+06	11100837	6.48815e+06	5031525	5909546	2.79261e+06	5.58241e+06	6918818	8.03133e+06	153871	11708819	819856	7.58083e+06	10217991	1.22736e+06	5977858	2194705	1.83332e+06	2.28785e+06	4398912	5.98023e+06	3.76923e+06
glycodeoxycholate	3.73554e+06				1.13399e+06		1.65215e+06		76332016					596943		5227974					107842			4.98252e+06	27236376	6.18161e+06	5.6957e+06			40506068		6.62246e+06	21340026	697784	5.24456e+06		2.59275e+06	11959657			3.38034e+06	5.21139e+06	1.81397e+06		3.40043e+06	12896900			1.37275e+06
glycodeoxycholate 3-sulfate	2136894		174237	65622.3	742917		794077	1.39112e+06	13820522	627521	1868377	1.66846e+06		3.43136e+06	1.5716e+06	2.50841e+06			505540		314827	1400216	390155	1.38954e+06	3.686e+06	1.63388e+06	1.80302e+06		179052	6949496	453005	2.01594e+06	4.81877e+06	305166	1382921		3.49075e+06	1.5795e+06	1.16457e+06		528898	9458119	6.01508e+06	93497.1	4910852	10311937			455077
glycohyocholate	117516		228520	14287.1	273528	569803	99865.4	463812	485289	410058		37818.7	81474.8	44228.8	326421	91636.3	44662	3.21393e+06	141290	1.90627e+06		1.14621e+06	1.69845e+06	443433	188363	871170	122410	76094.7	184551	273275	283956	226229			43612.4	212798		141171	166896	623605	615524	212765	188436				91368.8	452840	90599.2
glycolithocholate sulfate*	13215950	337913	270447	148903	1.09656e+06	694970	646070	1.16462e+06	20111522	379563	741333	333376	490665	2.10205e+06	3.18281e+06	713173	236223	10185543	446427	1.12199e+06	10771306	9711155	586465	2.5199e+06	13316860	6287160	5.08029e+06	290970	1.49922e+06	20145098	1.11094e+06	19036198	3.14659e+06	576061	1.37816e+06	69839.5	432448	2.20016e+06	196651	191337	527862	6.88284e+06	1.45688e+06	89319	261038	8668277	79583.9	117883	854768
glycosyl-N-palmitoyl-sphingosine (d18:1/16:0)	4.05651e+06	2.51307e+06	7723195	2.19573e+06	4669172	8498945	2.5218e+06	4.39665e+06	10503807	2.42568e+06	3.49578e+06	2655286	6390894	1.60036e+06	7096934	2.3504e+06	8.25889e+06	22078596	4.18778e+06	6864950	9791414	7369791	3646836	8341393	6187736	2.552e+06	4877428	2.92234e+06	8.08347e+06	3.68973e+06	2.85654e+06	2.80014e+06	5.29747e+06	4.28828e+06	6.36105e+06	4534832	3.64375e+06	6.03452e+06	3.55803e+06	7135878	3.48805e+06	3.03266e+06	5.17309e+06	3.2399e+06	4.66787e+06	1.62753e+06	5636341	4.77479e+06	3.7093e+06
glycoursodeoxycholate	4129372	7548049	8734373	1061351	4.02624e+06	5.56263e+06	693824	5.12715e+06	8512014	683659	2.17639e+06	6.64516e+06	3.83999e+06	456626	37591096	20078166	3.38202e+06	519891712	3.15806e+06	345142656		1292020736	1.01602e+06	8.0702e+06	7580901	4203416	1.54001e+06	5117932	1895912	3.37452e+06	6.99511e+06	473067	45675348	399541	1.54841e+06	3.2883e+06	133793	8749983	28727008	13874617	14466835	4213531	1598063	837724	13840793	2294828	854272	16880446	1.69092e+06
glycoursodeoxycholic acid sulfate (1)	3.45516e+06	3.65535e+06	4.47115e+06	945903	3588379	2581203	274812	3298190	2.3421e+06	2.19252e+06	10678970	13078086	2.41365e+06	1.67387e+06	132948944	12836818	2.18446e+06	32080174	3219583	273960928	329480	519889888	2.39366e+06	4770018	3095841	1.02399e+06	565234	3083147	1.34062e+06	1.04156e+06	2184752	149555	11502325	161961	720105	4.67829e+06	227034	2837429	7.25364e+06	2709772	3.01359e+06	7.80776e+06	3.65633e+06	6412499	11975309	4.03766e+06	858349	5.36118e+06	1.29771e+06
glycoursodeoxycholic acid sulfate (2)	152450								211990					41114.4	29276.8						54621.7	113376		74930.4	253582		21422.5			207043		161817	274701		104997		92668.3	91810.8				265186	160143		172168	629505
glycylvaline	1.57642e+06	4654061	1.23728e+06	777082	525706		2.95749e+06	995406	2.17804e+06	512232	2.04791e+06	129671	753889	1.23436e+06	1.95451e+06	1376136	4543059	431976	833893	3102688	1.39434e+06	1.79234e+06	4.83369e+06	2.27504e+06	4201413	2629475	1952997	3.21317e+06	3.34986e+06	818335	1.95817e+06	2.10234e+06	2.19089e+06	157223	1.19116e+06	989315	815793	863227	797881		769438	820446	2.26988e+06	1.25174e+06	769333	2.46647e+06	645248	4212250	2430731
guaiacol sulfate	555001	1.33057e+06	70401.5		147327	216165	37948.1	80638.8	148428	110577	405384	9343624	1.82598e+06	139883	126542	8.3256e+06	2.22951e+06	471510	990722	60049.9	139649		102035	958672	1.37383e+06	2.14689e+06	1.0431e+06	529449	6.94817e+06	2630489	5.63975e+06	2159286	231290	220679	542225	745197	375951	663963	427456	392195	174925	379176	344041	61682.6	71648.5	447578		255908	1.01801e+06
guanidinoacetate	86499.2	114285		42814	64724.3	61016.7	73562.7	87486.2	117043				53980.3		221810		140508	194358	57572.2	348777	205095	438872	91147.3		97412.4	97103.8	193204	207032	298643	63723.5	150246	194724	65929.3	98418	111521	117049	189026	108345	48220.8	87411	66843.5	57679.6	34654		48577.7	32046.8	91916.9	117844	78842.3
guanidinosuccinate													1.44879e+06				70144.1		9866511		62213.2			111456						60731.3														32329				51087.1	107435
guanosine	243425	35924.9	156422	303106	86146.8						85160			223190		320048	874739			107573	204365	39459	115780				39381.9	41879.4					435068		127781	249489	72961.7	30790	1.1734e+06			54169.5	381509		312484	779438	106650	659177
gulonate*	3.94598e+06		4906876	2.94702e+06	4.3477e+06	3.44668e+06	2020899	2.61085e+06	510610	2.85654e+06		4.63056e+06	33492440		7439085		8195749	46922592	413860480	6.46698e+06	8593117		4.51015e+06	9343281	6.65306e+06	8199039	4760902	4993883	4.91335e+06	4.41817e+06	3.73735e+06	5538764	2346540	3.37436e+06	3027740		3.58311e+06	7073716	4552931	1.79376e+06	1.89931e+06	4.03012e+06	3036860			6148762	5.6332e+06	7970793	6.96326e+06
heneicosapentaenoate (21:5n3)	389444					109270				274572			116778		166146							409400		118717					204993	155411							162477	307306			124865						138938		166146
HEPES						2502918656																																		2502918656
heptanoate (7:0)	2.9298e+06	2678876	1.66123e+06	2.28133e+06	1.64477e+06	2373406	2.12894e+06	2.54449e+06	3384086	2.55341e+06	2.60474e+06	2.61167e+06	5670048	1.68451e+06	2.29409e+06	3.35761e+06	4474000	3492229	2781326	3.30402e+06	3985076	4.16201e+06	1.86244e+06	3.79804e+06	3.57675e+06	2.51254e+06	2675579	2661009	3383149	4878986	3.21609e+06	3387516	1.96133e+06	2.39138e+06	1.91336e+06	2187236	2.52831e+06	3.42219e+06	2.54949e+06	1.08273e+06	3.14777e+06	2.3678e+06	2.63001e+06	1.27395e+06	2.43019e+06	2.06228e+06	2.21509e+06	2.75569e+06	3075882
heptenedioate (C7:1-DC)*				351834	162232	191012			257242		244384		1.03446e+06						3028053			392391					183258						323257	276272		212714		617189	273086				195760	180411	302832		286844	284683	294869
hexadecadienoate (16:2n6)	14647006	4.98658e+06	3393901	3.55689e+06	5161964	5848345	3.15776e+06	5679307	2.98577e+06	8560951	4814529	16320726	6848184	5527345	3.91286e+06	2096993	5.57234e+06	6861262	3.93908e+06	5.24584e+06	6903609	22571438	7835401	11472821	3756386	2.0333e+06	1.64394e+06	4.60016e+06	12667892	15107852	4.13662e+06	4048693	1.89916e+06	3.72095e+06	3298220	6482191	9591505	19037572	10881671	3.74353e+06	9074372	5.89775e+06	7602064	5177534	1.82128e+06	1.24299e+06	5230268	8350636	10582596
hexadecanedioate (C16)	1.0302e+06	739571	822117	606534	1287230	974911	410142	1.55157e+06	1.32448e+06	757115	4577904	1768020	1.05366e+06	790687	1.95825e+06	894192	876034	11312443	1592520	3.07212e+06	525748	12315091	774608	1.47019e+06	718697	1.11103e+06	307915	250026	1.38065e+06	1.45968e+06	696108	971305	1.98122e+06	897120	293448	725548	1.18875e+06	903528	2.64027e+06	489437	930874	1.40375e+06	1844864	2.87167e+06	1.50389e+06	526484	936291	2594874	904409
hexadecenedioate (C16:1-DC)*	358005	486091	204448	204769	320282	344882	179755	488061	895390	159187	1.45651e+06	616660	675703	209486	692893	297056	488514	2968139	691947	1.01325e+06	183155	1.72285e+06	199943	644924	436609	379172	218966	143469	704524	832815	570046	580081	772020	457422	216419	360530	383896	473514	1187764	267528	428355	489814	717826	681206	864433	152421	160035	1.02279e+06	426655
hexanoylcarnitine (C6)	1.00131e+06	478424	1.32446e+06	727716	1.22675e+06	750842	185678	961415	478181	1.21187e+06	739725	723958	3257770	926736	2.57e+06	477485	1.71032e+06	1.2725e+06	41299564	1.21851e+06	1.25343e+06	2.05275e+06	814247	1.37392e+06	466062	455358	376632	864249	1.21202e+06	764022	954929	621156	1.03054e+06	787894	563194	850629	441329	876488	949172	1.45988e+06	1.11885e+06	1.31755e+06	919178	3.17185e+06	833416	333003	854440	2.04718e+06	1468384
hexanoylglutamine	73452.8	54036.9	228003	138869	115233	460545	23758.7	327871	82136.8	251582	247944	82035.4	868745	66222.6	292961	17695.3	272554	335738	3.98152e+06	371871	468495	581381	420581	454020	110466	26782.4	40235.4	61346.3	99722.1	219929	69131.2	44023.4	68028.5	416851	73629.9	370100	396883	187737	430589	253787	171061	130418	147114	231924	50206.9	34373.8	255466	488690	387214
hexanoylglycine (C6)				79770.1	101333	116875			67586	203120			666169				189439	86076.6	1.1026e+06	84340.2	98277.7	67106.9	86059.4	98099.7	82581.1				74809.7	64638.1		64617.6	38816.8	124653		80552.1	81408.9	76546.9	82202.5	67982.5	96758.2	61219.9					101111	185688	104777
hippurate	1.23302e+06	29734750	566365	151389	1.03151e+06	4.91946e+06	5531811	1.08189e+06	3.1193e+06	1922811	1.93614e+06	6.69038e+06	7044410	660838	5157484	14596039	7.64318e+06	6864097	30061672	1714775	105288912	236695	665169	9824966	6.97781e+06	4.14152e+06	3714936	1.80041e+06	10580699	18676808	5.42987e+06	2.90913e+06	1.30961e+06	11529979	20670352	1.54315e+06	5293041	6530709	2.75394e+06	1.97183e+06	1336836	5.91844e+06	1.66306e+06	323615	745098	3.76793e+06	169749	1.63847e+06	13402467
histidine	32651912	21005730	28998904	26796836	42331880	44363172	23692582	41389088	48506204	23444372	27971172	16148897	50985828	20364008	46218924	25512144	48189812	46910720	18267260	55608400	14625080	6563766	42033968	48873204	47449444	46100148	43155788	33988480	56087004	44522432	38101340	56215684	34328276	49350912	36971848	33813692	28948950	34985872	31517716	40437732	44991972	41946156	33522458	24614206	30493942	26820940	30007984	35912180	40053816
histidine betaine (hercynine)*	13794527	7081857	29406070	7.76624e+06	13041242	20714876	8759814	29433298	17526130	35412920	23075082	31946930	17138982	14126799	26339968	18329648	17749036	9976404	12652795	20016878	9080463	9282823	19015412	14042469	16222094	28546642	9915737	24293844	26291474	13487689	9443685	21172998	7.73785e+06	13208533	17351884	4377582	13737898	21573290	11155159	24129002	18402612	52004488	27786270	16972536	81755728	19036482	8.04722e+06	14153246	9664540
histidylalanine			40743.6										74513.7				385856		87078.3				43645	114077																			36111.8			107531		189957	111866
homoarginine	21479226	14207991	14052296	11967573	36554212	18444430	15545917	21361558	27005110	9645484	11213643	5372393	15291134	8792066	46247700	16669668	19505712	28341392	4.54924e+06	41985480	39784220	73588152	31106560	16831748	26382408	26304076	32966694	34773096	58989328	30955912	31029604	33732944	28273716	31763924	32817268	15548490	17163054	23207956	14372849	21148238	23700444	29097188	16957084	11980898	12102521	9054845	12865610	36063000	17466414
homocitrulline	53072.4	62568.5	52609.5	62045.3	60701.2		639556	40339.2	86320.4	50090.7		120047	909834		83554	28735.9	97567.8	51664.6	1516969	237550	120957	101401		166844	93152.7	168563	84245.6		84568	43987.9	77978.9	87557.5	48230.1	101389	69018.9	54736.1	118632	910395	144139	52917.9	56528.6	75153.4	87547.7			37017.7	33845.1	81588.3	234670
homostachydrine*	2252972	507988	1366849	403936	1.00552e+06	567708	949448	384790	1121472	835258	1.13147e+06	268394	2.00754e+06	358984	1655361	795555	907679	879481	1.8909e+06	1.67616e+06	710943	879096	1.49533e+06	8654252	1.83952e+06	978640	366130	243001	1074166	1.72723e+06	345738	781209	1.57833e+06	655736	2.08111e+06	582292	963435	1.07964e+06	688409	910634	1.04453e+06	386304	1.10252e+06	272742	692888	122879	946492	594736	1.42525e+06
hydantoin-5-propionate		171246	64732.1		228679	43184.8		489950	221612	166796	425674	91471	2.16826e+06	129704	189741	141845		225066	94500032	126544	1.18771e+06	197129	635723	141345			95706.2	48057.3	61620.7		155647	104810	806554	67861.1	59622.7	69793.2		133345	197301	67281.5	61300.4	892879	222635	1.11892e+06	430910	129803	378739	363104	291863
hydroquinone sulfate		68839.1					19796.5	14982.5			122455	64420.9	2.4316e+06				27538.1	16009.6	127719	35474.6	100914				55473.7	92646.9	17754.8		210750	50158.9	101560	88168.2	130179	66203.1		110842	124075	33571.4	1435580		28764.1	66630				92813.3		31818.2
hydroxyasparagine	234113	370732	412000	158387	387956	256196	171817	411686	475195	238303	435641	149047	954974	173254	545036	219311	715651	603888	2.34892e+06	776493	567408	464992	541576	440474	569413	439138	483544	467867	474813	515257	297247	441483	309556	355214	319982	392738	424562	544222	316466	237517	474527	461408	401917	238348	334958	381401	402973	638826	1134353
hydroxy-CMPF*	3.76603e+06	3191031	1.28698e+06	501571	760090	3.19455e+06	1.70684e+06	244112	4857858	4959909	4.01242e+06	779471	5139797	660898	5531333	3.90089e+06	1686050	4276630	2.68655e+06	4942863	3.01783e+06	783223	3.21284e+06	3.47457e+06	1.91431e+06	3.21298e+06	1.00214e+06	2548817	1.29041e+06	3.78882e+06	858038	876476	2536439	1.65087e+06	4.52508e+06	2.53406e+06	1.34309e+06	6.64313e+06	3.58918e+06	986690	2.07428e+06	1.2589e+06	5027032	1.93913e+06	4.07378e+06	2.73655e+06	5.55999e+06	565615	8567148
hydroxy-N6,N6,N6-trimethyllysine*	667799	1.41018e+06	1.03819e+06	628100	895575	512474	428962	1168121	1.49166e+06	965600	1.35132e+06	587214	5329660	533748	1318870	1.02336e+06	1.4695e+06	1.58712e+06	33947644	2.05459e+06	2.51813e+06	1.60048e+06	1967204	788813		1.37618e+06	1331762	1195138	1889009	1.23544e+06	811797	1.6676e+06	1.08986e+06	779380	1.02013e+06	794200	652482	1.60127e+06	820282	651509	681955	1.89721e+06	1.48733e+06	1.40937e+06	1.0791e+06	1.66542e+06	665208	3.05135e+06	3.06654e+06
hydroxypalmitoyl sphingomyelin (d18:1/16:0(OH))	2.57229e+06	1.84615e+06	4.64839e+06	1.26514e+06	3.11125e+06	3547061	1906638	1.80089e+06	3.99101e+06	5040370	3.144e+06	2311549	4.02996e+06	1.65657e+06	5729063	3144131	4.37023e+06	4.96497e+06	2704385	2770970	3.50792e+06	1.61376e+06	4820788	3.85525e+06	2779397	1.5716e+06	2270482	1.49813e+06	3604674	2.00108e+06	817876	1.75602e+06	3.60811e+06	3.10065e+06	4165328	2.75424e+06	3125667	3.49915e+06	3.83845e+06	2.69028e+06	2430547	2.4171e+06	5564612	4.02205e+06	5439989	2.58097e+06	11530462	2.69677e+06	2.31691e+06
hydroxypioglitazone (M-IV)
hyocholate						222521		408231	70460.5	206215	248224		156842		405346			264711		1.36097e+06			605350	249673	441975	149752	125407		124708	445958		108523		119232	152274	661493		945174	425056	506377	191992				173784			863386	168778
hypotaurine	88324.2	171579	495915	323614	295339		298818	1.0297e+06	446775	252230	176002	55222		138072	534511	202741	1.73374e+06	184903		681410	427818	142529	603907	721244	1248054	1.25045e+06	1.78433e+06	480363	1.23862e+06	325621	434060	577933	434060	210099	170722	581472	32267.4	197152	321459		70801.1	257803	787315	377014	831962	1.52432e+06	181060	1.37897e+06	366075
hypoxanthine	10626339	5614269	18600648	23356206	9707973	1.83621e+06	7.47967e+06	7049178	6179274	558091	5637000	1.08917e+06	10908813	21299450	7.90642e+06	27679024	54757264	10043162	3533342	14932656	53978980	11643412	8373004	14312790	14473503	12501383	11666090	11151379	13489467	7.70382e+06	12746865	13338911	30997070	8770652	19856760	6240329	8050928	7509531	19970332	3.4799e+06	4.05443e+06	4.88441e+06	34249816	5102433	17670608	21598282	5693773	40142844	10960326
ibuprofen						7793979				33599420						46909604								59923852																							14405285	66103732
imidazole lactate	3064992	3025220	3.52826e+06	1.98563e+06	3746187	3.16777e+06	1.89357e+06	3.88717e+06	6.40354e+06	2.39311e+06	5.77151e+06	3841619	9973319	2188564	3.85251e+06	2.66052e+06	8.13001e+06	8026622	23198104	8084025	11389520	13815220	5948723	2363781	5902917	6025234	5713211	6.54837e+06	6.21033e+06	4279822	4.27146e+06	6631835	3.99334e+06	6.27903e+06	3.97358e+06	3.14153e+06	2.61998e+06	5.84538e+06	4455020	1963347	3702546	8476574	4.22375e+06	2.94895e+06	3.67755e+06	6719252	3.93723e+06	6.65329e+06	5470586
imidazole propionate	1.10414e+06	1.07339e+06	973513	622575	832849	1.80205e+06	660054	1.77637e+06	995270	1.11372e+06	2.05553e+06	1.70022e+06	4377405	808790	1.31182e+06	1.22264e+06	3.31881e+06	2.34541e+06	25203848	3.87194e+06	7.82213e+06	2.19125e+06	1.69775e+06	1.06517e+06	595455	1.36747e+06	1.16324e+06	1.99913e+06	2.31858e+06	1.12519e+06	2.32837e+06	1.20014e+06	597890	916354	655054	1.22541e+06	716298	1.28646e+06	1.40569e+06	2.5864e+06	702484	3.1215e+06	962474	1.31767e+06	3.20094e+06	1.49719e+06	570503	1.62709e+06	1979776
iminodiacetate (IDA)						88620592	81388.9	147185			145573	86102.4	300649	75216.4	354943			135275	553288	356348	336281	311375	224405	320856	182168	248474		134882	286240	185038	156257	362068	179724	203103	164553	231039		171602	236440	126218736		237295	230937	121397		255452		187164	348594
indole-3-carboxylate	121355	179694	128686	106860	131372	88276.5	132395	138085	160144	121974	137521	108064	540075	91890.3	139398	112741	131192	149202	345087	145283	143132	103276	111565	114739	156139	122293	98496.6	140936	112924	257958	148653	179213	125238	128494	89113.3	121056	80374.5	137370	133846	121112	159907	141091	180919	83751.7	116035	167492	92407.6	117449	136073
indoleacetate	1.19402e+06	1.39643e+06	988958	503576	974431	1.49306e+06	616563	1.9289e+06	846822	696782	547114	719665	6798453	312244	1.09921e+06	1.59455e+06	754188	1.96667e+06	1.16054e+06	1.70787e+06	5364429	515122	415581	2543537	1.2265e+06	985086	1.27531e+06	1.62883e+06	860571	1.16824e+06	1.45365e+06	1.46291e+06	1.43194e+06	677328	802109	818772	495258	3.51691e+06	1.55469e+06	608305	1.61607e+06	868849	983429	241134	1.20086e+06	1.02184e+06	307320	1.10045e+06	3.00718e+06
indoleacetylglutamine													702692				21776.2		178393	48569.1	114201	14613.1		28166.9			16489.8	50576.6			16184.9							26851.8							38368	36248.1			320499
indolelactate	5617356	4860121	6.56556e+06	3.16778e+06	5.90604e+06	2.93541e+06	4.14538e+06	5513172	4459047	5.5312e+06	4.77377e+06	5863051	25077192	3086058	5.85186e+06	5.91377e+06	5.06037e+06	7754345	48062220	8.34339e+06	9189238	3146082	4.78357e+06	7.96712e+06	15611048	8782056	7.85712e+06	11063167	7514900	6447205	6.34911e+06	19904992	4457156	3.08107e+06	3.55378e+06	2.83259e+06	1323357	4842514	2.69299e+06	2.46411e+06	3.8561e+06	4798033	6.20217e+06	2428233	5335611	7909028	4.09261e+06	6.75596e+06	12108559
indolepropionate	649269	2.30557e+06	776161		136398	18595106	228752	931986	1.15e+06	14141.2	1.68326e+06	1.19529e+06	551208	310213	291683	111100			551183	128977	3.07053e+06		114388	3.04512e+06	3.98014e+06	4132436	1074154	201553	1809409	5.48836e+06	1.82329e+06	2.02397e+06	96525824	330709	966298	1034462	1.26972e+06	152286224	152558		630158	1.35854e+06	813447		175482	4808490			3.40292e+06
inosine	3.69408e+06	426814	29215342	74219568	1339014	82833.5	582141	646360	410555	100329	1.27156e+06	94582.4	1.35691e+06	66395296	780366	90488600	106310688	1.04768e+06	135782	1.5958e+06	17571878	1.46523e+06	1.33654e+06	317381	1.3061e+06	482097	696137	952947	524782	315775	1.45238e+06	738716	54977252	205133	11414387	1.77856e+06	1473829	274169	75005848	63040.1	573649	634786	62713148	268374	38267224	71540320	953253	55414368	169561
isobutyrylcarnitine (C4)	2.68658e+06	4865163	6383200	1.74115e+06	4.68718e+06	1.09844e+06	5.03756e+06	2.95327e+06	6.82311e+06	2.80012e+06	2558645	14367726	25488056	2.29547e+06	7718472	7.20772e+06	6236428	1.21617e+06	714785664	2.73219e+06	45883096	1.68933e+06	3.92229e+06	6.33678e+06	1.85902e+06	6.84759e+06	3924615	2082639	6.70634e+06	6.93482e+06	3091828	7687832	6.37701e+06	1.67735e+06	5.10247e+06	1.66164e+06	1.70309e+06	6.86554e+06	3.87353e+06	3989426	1.64837e+06	56260028	3031840	24368918	12688827	10833538	1978833	3.81576e+06	5229950
isobutyrylglycine (C4)	1.97605e+06	1.20231e+06	1.0019e+06	1842324	1.89572e+06	1465872	2.01262e+06	2060247	1.89857e+06	1.8712e+06	1227917	1.26219e+06	5962409	1.30397e+06	1941951	1.56584e+06	1796748	2.12754e+06	9127118	1.54819e+06	2.34038e+06	1.90491e+06	1604005	2.04366e+06	2282009	1579887	1.59482e+06	1.28178e+06	1.87161e+06	1.36136e+06	2193187	1.9421e+06	1.87515e+06	1.85138e+06	1.52796e+06	1.09837e+06	1.07103e+06	2.00149e+06	1.24298e+06	2.63186e+06	2.33418e+06	2.46396e+06	2.25297e+06	1.22013e+06	849111	1.83223e+06	1.90111e+06	1527040	1376281
isocaproate (i6:0)	793937	263417	113907	191386	168401	587821	220778	115294	137936	664235	105522	103125	377609	102798	173501	97363.8	902619	289481	438833	505191	4.1658e+06	206435	216626	246701	553320	400160	306266	246867	502509	529022	421078	874325	110941	655150	560372	461955	354717	281010	460837	268416	430455	239127	271888		86510.5	72998.7		248153	836296
isoleucine	37246688	31687454	34889572	26312476	62928236	34882224	39757744	56163232	49394288	23379622	26753554	21604830	77423600	19182124	70503088	34965132	52656364	51856980	90704568	72887488	110387632	98148600	88330112	78378120	49150592	38449724	53547848	44296564	68645576	49132880	58139944	70775016	46263460	52164640	33269170	37046600	27955982	34347552	37274568	44482124	45119260	55771340	45981788	39593316	24637272	39939852	41660308	62802580	49086624
isoursodeoxycholate	9014833	3644596	489921		2.47516e+06	1.29624e+06	525651	2.02436e+06	1.06317e+06		4.76951e+06	2.46857e+06	13587778	246498	13563782	286647	8333171	67421.2		1.45235e+06	72204.5	950706	56016.5	6421852	3.41765e+06	594281	742843	12690240	4248778	1692563	2793688	623841	8664847	1.01266e+06	1.48127e+06	3.61641e+06	132681	3.68907e+06	6930185	5.09269e+06	3.87283e+06	251996	469041	105982	5.30181e+06	390655	37999.5	3.76416e+06	271301
isoursodeoxycholate sulfate (1)	366316	438264	30115.6		79428.9	29803		160066	39080.1		768205	581682	568407		3.69866e+06	86771.5	316473	21093.1		157704		324208		471347	163442			449872	65971.9		89052.9		1.56001e+06	51700.7	60841.5	240480		283499	795715	289287	392964	115967	165149	150938	2.563e+06	150848	29213.4	213893	71122
isoursodeoxycholate sulfate (2)	136684								48499.6		18630.9													73026.1	87030					97685		110962	93256.8		77681.8		80803.2	74062.1				178080	54582.5			425494
isovalerate (C5)	46662960	26604818	33938812	26034838	47357776	7016288	20661770	44518796	25291262	28025552	21737672	25764210	80723400	29107644	79490024	19157522	32149706	37410680	44402192	28948146	29233408	42105804	43710780	41624580	32744368	29849080	31175924	27307380	22899396	43309556	30967736	34031284	23323076	39813764	26717590	27419634	14407756	29482962	34235372	4266286	30866506	23288146	37279024	28678540	20147920	21598080	39292952	34700240	21836236
isovalerylcarnitine (C5)	2960667	622911	2.22488e+06	1.51386e+06	2987375	695544	1894797	3.74811e+06	2.37584e+06	1.87274e+06		1.49161e+06	5.97501e+06	982989	13062416	2811056	1719941	1.52185e+06	63202068	3.36587e+06	3.92005e+06	5.42108e+06	4531837	2.69398e+06	1593878	2501494	1.62205e+06	1432234	2.51276e+06	1.47752e+06	2.78266e+06	2.98496e+06	4.50754e+06	1.50983e+06	2.07193e+06	1785690	397987	2375049	2.00115e+06	2515451	2431010	5.18702e+06	1836075	5753940	3557224	1.75486e+06	1.5976e+06	4370213	2.75674e+06
isovalerylglycine	2133156	1.37115e+06	1.03117e+06	1.90683e+06	2.20236e+06	2295303	1.84039e+06	2.3687e+06	1.90911e+06	1.82077e+06	1.35958e+06	1.32745e+06	4.92473e+06	1500148	1.97845e+06	1.30859e+06	1.95398e+06	2.14548e+06	5212369	1.80599e+06	2.95019e+06	3.12342e+06	1.70148e+06	2548327	2.32959e+06	1.8288e+06	1.80664e+06	1.53579e+06	1.96132e+06	1.73205e+06	2.2814e+06	2.26639e+06	2.16505e+06	2092697	1.50971e+06	1.36434e+06	1.1327e+06	1.44681e+06	1.23139e+06	2875097	2.14604e+06	2.11489e+06	1.7685e+06	1.39665e+06	943741	1.3389e+06	1.54451e+06	1939626	1.54048e+06
ketopioglitazone
kynurenate	321569	187946	513815	493609	544282	243070	242931	345357	409437	346226	958890	432890	3.47131e+06	298299	693182	640321	682682	868392	111540624	680054	831242	854349	682884	538602	618596	378153	332810	385601	461755	449606	242171	341786	488303	220330	355530	233795	111642	517233	624795	257946	204253	799705	819921	491858	545050	424676	599788	712610	914029
kynurenine	9155600	5489657	9891491	4961374	8485539	6344730	5.12618e+06	6.8522e+06	9433023	9307899	14967231	10400728	25617722	5238213	15331207	10116349	10355572	14427070	94090696	14457740	10292443	9331216	14337455	14228512	9092736	11138190	7383433	8916158	10410523	7821425	4.32122e+06	7.52986e+06	10097290	7.0449e+06	10578558	4860010	4107447	11399843	6.83944e+06	7647936	5559603	9560232	15837754	6.28768e+06	11953728	9204009	14716774	13612722	18546200
lactate	577085120	590489216	814266048	686593088	478250272	1034839168	599078848	659557952	596676032	429096768	424760384	380967584	612723840	593333376	872827456	887909696	1418841984	997610496	977445632	1021380800	1890039040	794751552	540526336	1319746560	1024632000	1346972288	1159161344	1275083520	1387632256	650047744	778642368	765740928	740582080	484972960	673453952	367577664	368772288	762938240	795169856	770002560	404316416	607155968	1060729536	505637856	894211904	1140583424	484035680	1159197056	915754880
lactobacillic acid	803056	551518	525757	710869	957986	858360	687924	626808	464937	900249	1.23093e+06	1.31531e+06	869332	842375	862066	412261	627889	1.08411e+06	737540	648239	547468	4.31916e+06	545867	1.96007e+06	459337	479135	380597	608636	903883	1.03392e+06	751862	481188	384161	1075011	584854	647419	1.33381e+06	893698	1.2863e+06	1.03702e+06	783395	634811	903540	675258	567948	420820	698223	1.34608e+06	933479
lactosyl-N-palmitoyl-sphingosine (d18:1/16:0)	7796480	6766559	12869018	7966802	9829814	15857063	6504845	10261953	17359362	13464269	14118444	13198542	11940462	6.0681e+06	19270316	10584797	16062890	16156585	8.00647e+06	11708106	9878939	15138468	7.10065e+06	8751426	11899550	5.1656e+06	10285259	4.92442e+06	16152847	4.89674e+06	5.44732e+06	6.41826e+06	14411196	11413948	13814424	8852820	7.57427e+06	10592223	8310497	10500548	8808239	10227992	16579165	12947816	13032052	6.82394e+06	21542104	12743365	10384393
lanthionine		301907	473135	206099	106827		202111	135811	225877	235424	331028	139631			111982	351884	109721		1.54081e+06	269117			113313		230292	178374	171892	126084	161655	70025.6	75822.5	169945	357821	131378	213078	141038	127951	198908	110973		139662	198355	203963	114531	323304	1.34884e+06	131225	124466	206349
laurate (12:0)	52728576	38218556	35094104	46732264	48254776	56485868	62409348	37504584	33820872	64840400	47331456	65304304	48114880	59866608	34952692	35912432	48922920	59320572	34754440	48117800	48049104	133032136	44293800	138531808	36951644	46930452	31172432	41100880	71045288	52755604	49360728	38233532	27837100	55965584	29981922	35714504	59563460	47628912	40379800	38491412	55204196	55714496	49499172	39830872	30905032	29241542	69868648	52720312	55753752
laurylcarnitine (C12)	2.05906e+06		2.41204e+06		1.19584e+06	925870		2.57295e+06			1.30129e+06		1.78985e+06	921336	3530433		1292521	4.63955e+06	6.88566e+06		1.00252e+06	1.83441e+06	859429		1428192		1.14877e+06		4.59706e+06			690357	2621486	699541	749810	959447	352102	1.35846e+06	1.38896e+06	1467427	1.09259e+06		1.689e+06	2.8847e+06	1.16837e+06		1.07255e+06	2104105	2.40947e+06
leucine	102048896	87022184	102309312	71858688	182454816	98820160	97434320	159548656	130993664	85671920	95819744	63460084	234214912	66407208	233610016	96858624	158436816	190571264	192982912	191394624	169755088	192130784	255492784	225723216	139284496	135226656	148530624	119833496	181674656	129097016	144635744	184376816	127731680	127404992	97949344	90892072	79628712	105960064	110621168	127363648	116530632	169275296	136428272	100528728	77018736	120795688	146696816	176298736	137223440
leucylalanine	51141.2	634818	1258285	491448	371124		161787		399795	39059.7	208400		859729	907948	250450	612180	852687	79714.3	47344.3	152396	261735	549502	316862	247777	246366	315955	748636	282659	462804	890012	413863	666397	842617	32426.7	971137	477767	357855	63462.2	352935		776962	254763	1.65526e+06		931380	1.1772e+06	1.66241e+06	547138	203622
leucylglycine		94892.3	32799.9						42874.8				63202				191675	57410.9			141834	50546.9	71282	91466.1	46505.1	48571	58509.1	23890.3	69860.8			57186.7	28567.1	35650.8			70137.8				69237.4		27571.8					70451.2	29400.6
leukotriene B4	241227	306157	294079	165101	219839	179168	185244	345687	388832	1.94896e+06	352507	195689	464465	277310	199688	207965	452361	270328	242591	279907	839667	264085	338968		350838	218568	286735	216286	680552	393821	382469	791951	213331	187218	157081	186691	312816	286735	389196	47788.3	346791	158483	3.67765e+06	183719	210958	300599		293501	237847
levulinate (4-oxovalerate)	948358	655268	370500	216799	313024	174096	459776	572714	562089	549253	576190	662630	619997	735635	631774	308790	352861	489133	579253	385515	467889	468931	315961	824458	444564	342145	290496	406861	465594	369125	453272	399141	384817	555678	309416	428174	505134	1.00078e+06	381624		515510	347807	528266	375218	412069	312146	2.89489e+06	430800	1.20924e+06
lidocaine
lignoceroyl sphingomyelin (d18:1/24:0)	240155216	132205392	220192464	97459008	154798992	176427200	108094544	141274720	201516368	209423808	131703864	119687160	148011104	85929896	227794768	119225824	254789616	99563464	69029304	186211808	118173344	87187192	115219144	186191584	235467456	107292248	178717968	132380200	384675712	208811968	133115400	180362736	141666688	107525368	170600624	114999992	89991328	160863504	130148608	163322160	124930968	109580032	179444656	144031456	138619376	111137704	246134960	181577472	95302032
linoleate (18:2n6)	2168669184	1387201408	1150076928	949534272	1547919104	1350747264	903737984	618984064	777165056	2186088960	786653056	3796370944	1114040960	1175839232	783396544	376858208	828452032	1259269120	897632000	867989632	1396574976	4521131008	862329856	3902222080	621305728	418049824	222041280	1189797248	2871770624	4877361664	1979708160	1222311040	324644608	1027157376	487610304	906607744	2671354112	2212906752	2105527424	1581434240	1266569600	857324288	1274877952	907834880	413950816	417624928	1079227392	2467763968	1535747328
linolenate (18:3n3 or 3n6)	211317008	106209512	51752364	54273840	106688392	98249312	52746156	46857396	79818888	171855024	85120144	471683360	100528912	92718296	42270288	44815564	46731220	79350104	73318072	53578512	152322144	477550304	56383440	344344352	49513072	30720646	12131567	43093048	116749312	229859120	109464192	68769184	22524900	78979856	32675116	76396424	174630864	125498648	208317600	64908656	123731848	61413532	112461064	80189128	34527848	17907796	55848128	115474112	100658824
linoleoyl-arachidonoyl-glycerol (18:2/20:4) [1]*	491052	1.09559e+06	1.39589e+06	551274			737851					1.29111e+06						524200						454427	1.16279e+06			1864531	1.53153e+06	1000950	812403		722950	291202	518164	147920	1.15008e+06	1.85757e+06	272942	1.0464e+06	1.22664e+06	2288676	560359	1.3225e+06	1.03703e+06	874647	1.00522e+06	476587	1.41115e+06
linoleoyl-arachidonoyl-glycerol (18:2/20:4) [2]*	1437129	2.23887e+06				637912	1.39559e+06		567450			2.77084e+06						1.30346e+06	1.72354e+06						1.74439e+06		629425		2.50633e+06	1.58529e+06	900219		960791	460365	835846	150980	1.59981e+06	2.46172e+06	459702	1.16356e+06	1.91267e+06	2913520	721949	2.00362e+06	1517191	1.23202e+06	1.39598e+06	841362	1.77873e+06
linoleoylcarnitine (C18:2)*	2885497	2.83701e+06	4.22127e+06	2.91329e+06	4.38863e+06	11134113	1.58527e+06	4.33468e+06	2.8263e+06	3.39847e+06	3088790	2.16546e+06	5.27262e+06	1.34952e+06	3.36989e+06	3.71591e+06	6175830	6882116	6163394	3.20584e+06	12617082	3.97712e+06	2.23618e+06	4241604	4.35873e+06	4028016	5.53825e+06	3669281	7187388	4842061	2889235	4.24828e+06	3.79867e+06	2930920	3.5274e+06	3014730	4660127	5.24005e+06	4.98953e+06	9145074	2841039	2.19214e+06	2.55467e+06	3.41904e+06	3840240	1.10181e+06	2.75798e+06	4164897	4.5837e+06
linoleoylcholine*	569941	1.88507e+06	997525	1.3217e+06	565807	218098	713024	497221	3.99613e+06	1.29583e+06	704496	801332	890155	332850		492315	2.48282e+06	3.78971e+06	353543	2401608	3071469	810603	978825	4.08501e+06	2.47501e+06	1383364	983206	1.36941e+06	2.2255e+06	2.13631e+06	1224618	1356615	889986	610194	632440	601270	2051098	1.49489e+06	547765	175595	591804	575642	769971	452922	454931	1.49469e+06	1.14534e+06	854134	871755
linoleoyl-linoleoyl-glycerol (18:2/18:2) [1]*		1.50009e+06	284298	1.56574e+06			571318					2.39468e+06		1.6817e+06			210923		1042592		1.75309e+06		704724	384293	185148			1.51923e+06	1.01695e+06	2523075	1.34212e+06		796485	169567	369361		1.20166e+06	3200742	732874	793399	1664804	1.24886e+06	990433	1.38927e+06	467120	556260	1.18305e+06		638335
linoleoyl-linoleoyl-glycerol (18:2/18:2) [2]*	2761078	11615681	2.51357e+06	8419402			4242056	714546	1.51666e+06	1.42127e+06	607489	11782729	1207722	7.64003e+06			3052468	2610056	9679940	503110	7987529		2.97873e+06	1.94337e+06	3.52983e+06	1707425	3489836	7.31598e+06	8.34179e+06	13403155	10615386	9550126	2.11583e+06	914132	1.37107e+06	481589	3.93731e+06	7783333	1.99397e+06	2409847	4.81983e+06	3.46254e+06	2.40938e+06	3.98455e+06	1.66103e+06	1.91197e+06	3.673e+06	901736	2.07554e+06
lithocholate sulfate (1)	852741								303370					159985							322831			224833	601032		86661.5			437655		1.67572e+06	355300		272545			175960				545065	322831		59100	1.9983e+06			20143.6
lopinavir		88686992		40772320				24150052	374552		178841776	237931296		100996976		110814784																	94841984				74231728		123077864			84118712	106389920	63529432	132615808	102401624	42253256
lysine	182367968	233977792	236893776	187766944	375463584	241167712	185259008	292469440	385870496	237977568	186989248	125551704	371456864	123015176	522063968	198336560	384738816	343144000	381960096	455550304	501069952	396501664	545153152	332459840	385941216	440837248	342793408	323615488	504460480	315393024	265150752	491264768	270537824	333304480	328587168	204558032	251523520	268535776	261243536	363933216	279525376	507447872	265914544	190378128	244198688	338768384	350984896	415738080	288521568
malate	6.02093e+06	6.60195e+06	11180037	5.2671e+06	8604192	12384844	5.22561e+06	11780366	8825896	7834830	8.36572e+06	5798055	11624389	5.07725e+06	11124486	11513632	21373660	26155404	29158764	16661833	21015862	13924648	10928160	15339388	12615969	17046482	10247486	9431286	9352326	7036373	6.9291e+06	10110266	7947633	6.78721e+06	8670682	7339366	7107517	15243832	10149129	12201781	10689758	9611627	11384258	10181679	10038768	13096314	7623443	20931150	13381414
maleate	5060930	5117582	9796464	4703546	8.13374e+06	8982692	4676604	9423453	6669013	7360917	7259404	5.55926e+06	28575482	5757371		7.39163e+06	10269793	11516477	11955168	10904234	12404765	14211769	8248632	9306381	8865097	13193572	8762418	7.75852e+06	8103491	6.30378e+06	6.36338e+06	8612578	4707612	6.75229e+06	7384617	6486152	5.62347e+06	11668721	8779204	7488841	12152040	10159032	8914496	6798644	7.92807e+06	10450430	6421748	6.70161e+06	8569192
maltose	445301	793666	588133	299092	144358	189816	438615	557854	618942	447917	729244	593504	1.04658e+06	501001	340365	438993	588345	1164938	20593748	489981	2.46898e+06	101278	615573	310691	138872	150185	688485	483126	317791	378720	273142	265291	315315	195607	135668	64599.4	120863	1.24555e+06		78025.2		5476151	399072	380497	1.89041e+06	643717	7643252	630977	2954597
mannitol/sorbitol	844586	685260	2.34089e+06	145172	241636	158557	287819	332990	19143572	374331	5552449	1.108e+06	4.06526e+06	372110		599809	763319	636401	73327992	372964	5.18718e+06	1.30414e+06	340072	6364768	1.12428e+06	594427	227260	246057	811145		6.58191e+06	11168397	541648	338236	339170		5.12824e+06	526216	339009	294581		666252	1.39972e+06	647178	1.74844e+06	29839480	378705	6.08308e+06	4.93949e+06
mannonate*	5.60157e+06	4574968	12265007	3.51396e+06	11052353	8247575	3662077	8697733	11302467	10018434	12646048	10906918	34178192	8384066	22400716	10578318	13100561	8.27606e+06	162966768	11880208	20796720	8454186	12682216	6983467	6.52819e+06	8261922	9300859	7251637	10917162	4971676	7.91184e+06	9441091	5.38683e+06	8.29074e+06	5.87771e+06	6.24869e+06	4902739	10435719	7777118	9712386	6.62839e+06	10849174	12581137	20282132	16670655	9642325	8551681	11275333	11690140
mannose	4.95636e+06	3.92967e+06	13272193	3142748	8228438	4492488	4.67817e+06	6.16939e+06	5.84624e+06	11473649	13056383	15899326	7167941	5.89076e+06	20423880	6423693	4.15578e+06	6.43757e+06	28343492	6.62991e+06	16051598	11115685	20354370	5.26878e+06	3.97137e+06	3.18906e+06	6.34932e+06	4.04765e+06	6690015	4.1711e+06	5849375	4.75017e+06	5635989	6809051	4720816	4469977	5551161	4.44593e+06	6619595	6201062	5951828	13457354	13344358	27547430	17724946	8571295	7676892	4608076	12099885
margarate (17:0)	35640072	28133200	23842620	22855012	28453892	26360232	24648386	15679984	17387762	42538360	19072256	49298616	23691860	25483054	18304194	13078545	18235764	26572164	21064274	20577194	19493010	53352452	19448498	62296564	17503634	17787576	13656866	26722124	55496388	57310600	38566504	34189716	14462995	23300136	18178826	17882134	38121412	20809476	25203312	44906248	21686172	25810960	27517480	22749898	17332250	19315882	24387222	45923744	26497174
mead acid (20:3n9)	5.63849e+06	4408898	1.85364e+06	1.84253e+06	1.5318e+06	1.65705e+06	2.90756e+06	1750874	1470847	2.16529e+06	1.18948e+06		2183835	1.56366e+06	1.56189e+06	954190	2.50541e+06	4.09655e+06	1.42563e+06	4.63106e+06	1.24228e+06	8846856	2.62273e+06	3.36554e+06	2.07413e+06	1.66527e+06	626984	2507023	7343203	3300425	4.07131e+06	3.35277e+06	949558	2130321	1.86973e+06	930350	4428386	1.52835e+06	2.22133e+06	2.04986e+06	1.51417e+06	1.94829e+06	2.07822e+06	1.11642e+06	1.30655e+06	4236629	1.67204e+06	10829886	7653105
metabolonic lactone sulfate	1.22094e+06	349349	1.15351e+06	575473	1469496	191444	360130	955089	951971	305771	1.73724e+06	837054	2138819	458297	1.08876e+06	540093	436831		298286	68627.1	934100	394247	1.63097e+06	906809	2.16874e+06	694629	636689	995084	343464	602603	1.28356e+06	1.58457e+06	2163899	498041	644902	361397	321824	710851	607922	733855	1.17975e+06	717878	1.04064e+06	3.56733e+06	1.03169e+06	990874	936323	863769	1.08969e+06
metformin													7330429																															7330429
methionine	105541128	114263576	148018560	101430240	176707216	153335776	106357520	156304384	200504128	116578096	119124784	92062944	57560128	85811976	312030176	184383888	212999760	327306240	220804096	451413792	746894656	553185920	382667552	226164096	186387328	228051600	209549504	173490176	273890944	175069472	207636272	245192016	116178136	123279480	142878096	134408800	94416888	97604392	107647072	167292336	135274624	247979184	140486096	100887152	197577248	194238000	163289168	209343808	213920688
methionine sulfone	2.13407e+06	1.2122e+06	836490	1.11495e+06	1.53234e+06	1.27131e+06	722770	1.17297e+06	1.56643e+06	1.70558e+06	1.51705e+06	937808	4090515	699687	2.41262e+06	673902	1.58419e+06	7.09464e+06	2905454	3086152	2.12142e+06	2717227	1.11038e+06	2890108	1440119	1.5655e+06	1.18238e+06	1.07852e+06	943784	1.84047e+06	1.03583e+06	2.19538e+06	1.21806e+06	1.40021e+06	1.21906e+06	1.26167e+06	1.76893e+06	1.53713e+06	1.6921e+06	342331	2.87774e+06	2.34e+06	833236	1.51227e+06	594820	1.58577e+06	1.41184e+06	899960	3.08761e+06
methionine sulfoxide	47540576	35695264	38046092	30968668	67278088	10257885	31596726	56041288	54521784	51831100	32534592	37610876	158018272	32705896	102155224	26155974	50202768	303824768	114593608	106226336	94841552	177884544	81296832	46218952	44148360	42821648	42845580	36411968	51476584	74272560	42937808	58634472	39075652	48516780	42522348	37365440	32793298	36619112	34513580	13651730	37979572	53392440	39706388	55192648	29753858	51553528	39404144	49226560	50766528
methyl glucopyranoside (alpha + beta)	332783	502906	102699	222139	606900	173309		107675	363633	799994		116922	1.20267e+06			554857	1.40369e+06	1.09345e+06		285194	236223	310208		1.14543e+06	3787153	715153	507236	423356	278041	559711	199685	841175	228581	181430	206254	468185	604908	835587	463131	265271	581917	209757	275178	176972	171587	281689		2.47533e+06	1.05224e+06
methyl-4-hydroxybenzoate sulfate		198057			63420.9	226457			111810	147119			1.01087e+06					464101	2.77105e+06				43658.8	889770		6827778	118136	1.01183e+06	590241	1.7865e+06	51824.5	150706											19389.6						913696
methylmalonate (MMA)	579974	2.01106e+06	1.74733e+06	581958	803071	1.77168e+06	1.08203e+06		1515156	856736	1.95268e+06	833679	2399204	273858	1.44147e+06	2.02512e+06	2.36849e+06	2.09311e+06	9837119		3.57666e+06	1.29526e+06	924134	2.15178e+06	2.33177e+06	1.49835e+06	2.32827e+06	919628	916925	1.44897e+06	629401	1.24303e+06	1.14423e+06	504927	702508		2.08227e+06	1.84984e+06	1.52743e+06	635970	1.242e+06	2.08597e+06	1.79375e+06	456018	1.37332e+06	2.68689e+06		1.92553e+06	822548
methylnaphthyl sulfate (2)*	397823													117581			39588.8	48513.4	60491	83701.7							136744		1.89707e+06		1.16655e+06	1.16067e+06	216232					19413					62341.6					10665.2
methylsuccinate	465634	478083	307936	232725	510990	1.0281e+06	238107	585303	617021	814386	766187	351737	1.16296e+06	476546	532386	602112	471947	666180	1765507	449174	783990	1.19628e+06	476179	528137	592083	350644	564651	491088	549182	439453	636838	882982	489774	396442	257564	423090	410441	717838	517893	576265	455537	485932	584195	359602	432828	508567	808383	357036	1.17266e+06
methylsuccinoylcarnitine	110894		92993.6										314884						1.69753e+06		245977		181083	58218.6	180353	150694	238021	144862		96599.2	158611	201645		193150						101680		156755	148305			168989	169975		518106
moxifloxacin			39783668	15647100			19568888					14894570											15607230																							15647100
myo-inositol	11481910	14702863	27948460	3.04114e+06	21089206	8425343	3.34252e+06	11587412	13860043	19948718	11937453	9689430	55360432	10351528	14390203	9913337	19277538	22713080	13077088	15825235	27105118	19536008	12125835	9055870	16340148	8857324	16558785	10535603	15133313	8699430	13465881	16074627	9387817	8996952	8.36441e+06	9648399	9636505	18033266	10403612	5.7919e+06	10852666	15304382	15188223	30323444	20291416	19806222	14386250	13318115	23500868
myristate (14:0)	158831744	72674312	54494760	73396600	112890712	96090688	124595432	59732384	59963900	129373576	62736696	218432960	87427080	96383704	74115248	41730116	85095304	105705712	66109976	78869480	65326556	261718112	59805796	322061632	63466344	56898504	45864188	84695872	148625776	123171880	110786888	70721752	44780528	97528488	49917168	68669840	131682072	82057160	80266112	119718120	102775904	87608800	86159440	65538416	49975848	50002952	75782360	149684384	115639384
myristoleate (14:1n5)	16001209	2.38578e+06	5.16884e+06	5.53373e+06	11554436	19449462	7.98162e+06	9972612	2.63775e+06	9738248	10788668	10078913	15920884	10052831	10507638	2.92894e+06	22125458	41093192	7686865	18097146	4.85656e+06	108101520	8139096	36223188	5.37535e+06	3440161	2258094	3856911	10022020	5.50598e+06	3.55526e+06	2.54983e+06	3.07316e+06	20695002	8154505	10470580	26024124	4712369	18362054	6184151	16992152	10799623	18109588	12376184	2.88413e+06	2.12087e+06	14081279	20040630	15934825
myristoleoylcarnitine (C14:1)*	2.93815e+06	528616	5101027	1.39355e+06	2.62048e+06	2703240		3.81318e+06	820969	2.75192e+06	5.01377e+06	994441	4.30805e+06	1.14169e+06	4.6293e+06	618111	3504355	7380639	14583980	1.33823e+06	2.15756e+06	4.71081e+06	1.69084e+06	2.70113e+06	1.72855e+06	1.03544e+06	1.35055e+06	1.2512e+06	6412834	1.26337e+06	771994	893796	2.46546e+06	2.19158e+06	1.28724e+06	1.72304e+06	645003	2.21241e+06	2.4366e+06	3.01705e+06	2.15756e+06	785124	1779950	3.86114e+06	1.21869e+06		1852671	4.49177e+06	3.58537e+06
myristoyl dihydrosphingomyelin (d18:0/14:0)*	1.03316e+06		925334		596789	1.10011e+06			549974				572485		1.43524e+06	670193		832601						1.63192e+06	458947				947851		304076	258640	845908	907642	857568	403930	730819	788694	625130	1.27477e+06	797168	509036	710236	450863	795016	589102	1.28162e+06	805293	751175
myristoylcarnitine (C14)	663016		887824		442781			736950			1.07497e+06		677292		699496	603464	874550	1.22723e+06	2.64117e+06			753106		975833			357709		1.46341e+06				1.13465e+06	776311	513127	573414	508772	653356	813774	1.11078e+06	543690	678831	729901	1.57838e+06	841529	411436	1.14532e+06	1.01363e+06	1209356
N('1)-acetylspermidine	605260	571290	1.22922e+06	299322	1.31151e+06	446573	557021	910903	1.00915e+06	724650	1.58767e+06	394966	2539805	288177	4248408	1.00861e+06	1003132	3.69912e+06	25430614	2.59673e+06	2.67262e+06	4277740	3188193	2.07323e+06	614350	729234	905722	1.01886e+06	854822	709955	592166	1.16589e+06	814172	961236	943658	738129	825569	1.65492e+06	844200	536619	692933	1859242	1.1976e+06	998181	1.77526e+06	1.22263e+06	3.45325e+06	1.77755e+06	2101252
N-(2-furoyl)glycine		137847					53576.4									155795			1.3084e+06							113594			141412	83827.1	138971	125248						272389
N,N,N-trimethyl-5-aminovalerate	19343302	18293638	43162708	4914533	24643012	4.5379e+06	22340720	5.56371e+06	25816530	21013874	11831050	24585416	51309816	7729671	22357758	14105453	8984512	9146743	75870112	14798919	16254403	28090964	45770904	300618048	88088360	20910728	25483810	15580205	40760344	51470452	23557492	18129768	17060538	14593992	23633238	14767731	15029963	13669356	11718316	22526600	25782606	13565750	20753082	28655696	31384948	18416198	18732506	11078254	51527384
N,N,N-trimethyl-alanylproline betaine (TMAP)	45143868	44059876	67276600	29801474	81391040	47790364	13550176	41080368	85447128	54716256	63276168	51854268	400202016	34931704	200176240	75139320	60500492	83479312	1369072256	51423504	138887392	87928248	57717032	47435224	49317576	55169176	52779424	53681416	70739344	50263620	45638480	54283872	32558180	59031968	28047672	70520800	35256760	69119304	51746972	40331012	54093332	125395152	80523264	135367648	310924704	129827048	54667444	94540944	167100816
N,N-dimethyl-5-aminovalerate	378196	604486	430628		449286	283527	341107	588908	166596	357910	269938	690207	2.29806e+06	305484	387060	429240	450782	639103	1858286	326164	411161	284053	195509	649085	1.6314e+06	444447	393562	276410	585093	1.92964e+06	374100	434640	192573	242999	498884	273731	538722	423269	227364	69273	388699	985155	522074	704248	657339	435211	225309	362721	1809675
N,N-dimethylalanine	3.64992e+06	2.44986e+06	485311	874150	3.34936e+06	1.13186e+06	473452		4.10787e+06	509690	1.90815e+06	929297	4.99791e+06			4.55379e+06	3544178		2.1506e+06	1.41334e+06	15303618	830833	2.52806e+06	3006941	2.61586e+06	3128512	3.51694e+06	888290	2375123	1.72573e+06		2.265e+06	1.33141e+06	1.72155e+06	4.71044e+06	1.48931e+06	6.4356e+06	2.22363e+06	2.10785e+06	1.18108e+06	4.58824e+06		2.57173e+06	4.18655e+06	2.24896e+06	2.29575e+06	1593942	1512274	9643157
N,N-dimethyl-pro-pro	4608974	4553176	7216811	3343922	6970237	5787354	1250541	4762077	9407694	5738851	6.22557e+06	4993611	37759500	3.15349e+06	18022586	6526876	8920443	14203977	100039488	8.07808e+06	14798771	9547693	8.11726e+06	8.1223e+06	7.17233e+06	6893744	7.90827e+06	7.5505e+06	8.37654e+06	7.85707e+06	4.78872e+06	7.56722e+06	3.81458e+06	6.11078e+06	4201591	6322155	4.37319e+06	7709768	5579927	6.31909e+06	5.50304e+06	10456396	8947609	9749850	22979410	9154296	6.74478e+06	10997563	18003700
N1-Methyl-2-pyridone-5-carboxamide	530590	626784	1.85996e+06	367348	1.3078e+06	1.3375e+06	411727	2.31558e+06	711967	642620	835224	507623	8.0925e+06	479041	3.86893e+06	486544	1.23807e+06	3.60171e+06	52063668	5.17666e+06	1896420	1.33993e+06	3798829	8.01565e+06	614973	983502	1.5772e+06	877472	2.41716e+06	2.23544e+06	805588	1862430	1.56778e+06	1.04285e+06	967280	918492	403306	1648876	968745	2.15841e+06	749197	448283	1.17019e+06	1.85325e+06	1.79084e+06	81525.3	811526	876390	5.4863e+06
1-methyladenosine	1.83469e+06	1.47571e+06	1.65908e+06	980641	1.77278e+06	1.48094e+06	766548	1.24382e+06	1.47352e+06	1.64842e+06	1.32885e+06	1.07258e+06	704157	1.30814e+06	1.60726e+06	771921	1.56583e+06	2.08252e+06	6489918	1.49235e+06	2.423e+06	2.33048e+06	1.74957e+06	2.18959e+06	1.3211e+06	1.17134e+06	1.18842e+06	1.55687e+06	1366755	1.17263e+06	1.09104e+06	1.48771e+06	1.43447e+06	1.1542e+06	941335	1.27458e+06	1132802	1.6053e+06	1.06701e+06	1.73926e+06	1.39024e+06	1.80867e+06	1.67937e+06	672137	954824	1.55869e+06	1.51366e+06	1.61169e+06	2395312
N1-methylinosine			138085		194704	118626				166471	292706	130091	872385		95220.7		155037	189433	2.57679e+06	123427	199539	307775		192788	128374	86482.8			119589	130894	30759.8			44743.5				134947	149028	124158			123388			149955		146561	313105
N2,N2-dimethylguanosine	187099	192645	258750	87406.4	240096	318847	96403.6	216500	192673	252889	328409	154426	1.92249e+06	93907.1	488763	246384	444094	599501	10171008	482478	585736	535996	391534	403089	220517	199631	158333	223353	273289	193876	147480	177899	187453	153336	148413	188451	153207	317090	213699	302650	172168	301275	293659	141490	265966	254995	248364	356557	638712
N2,N5-diacetylornithine	42282.5	121697	45782.5	18698.4	46732.9	48991.5		26845.6	50385.5	43671.7	45158.8	34595.6	1.10425e+06	27309.4		42098.8	106496	57575.1	5.45327e+06	127977	96773.8	34432.2	41915.2	100859	195780	237274	46691.1	53897.4	66567.7	58696.1	29938.9	75804.9	23874.6			36459.2	28626	49688.5	32788.9	38870.2	22414.2	43402.5		40763.4	23352.2	49560.8			262879
N2-acetyl,N6,N6-dimethyllysine	130792	363793	193911	249954	445925	374263	549266	1.0306e+06	128565	217693	416414	1.54455e+06	3.76634e+06	134697	79028.2	512352	425691	203646	10370092	168283	922466	196997	560456	1.1699e+06	1.56703e+06	246835	184847	126904	449278	195850		382826	269426	109141	618073	99162.4	2.316e+06	243900	211334	234454		1536705	576955	978906	445802	435841	212004	596519	485100
N2-acetyl,N6-methyllysine	68871.1	294760			143696	259934		589059	95354.5	46822.3	87569.2	154246	1.80974e+06			82338	268708	75672.9	1.53969e+06	86453.9	266510		130283	883771	732094	260777	113677	120558	313350	52980.6		111047	78960.6		77888.1		1.09648e+06	81600.6		105738		721103	195487	139666	135550	69692.6	160170	228736	321960
N2-acetyllysine	128824	117055	62936.6		71962.5				170306				343723		96108.8		173731	135639	877274	214862	293255		196919	351460	245544	417586	105219	118578	357856	102803		222867	77028.8	44212.5	83145.2		130891	131974	87607.8			412292	84306.8		223682	295919	170279	173731	103376
N2-methylguanosine			19974.1		32104				15568.3		41519.3		44951.1		38748.7		29193	44292.1	87333.1	60012.4	59365.1	34546.6	44866	51638.7	13656				19969				33503.1	25816.8	31716.4	28821.1	22480.6		38193			61906.7	40134	32359.5		60695.7	35927.8	48342.8	68264
N4-acetyl-5-hydroxysulfamethoxazole*													5088203
N4-acetylsulfamethoxazole*													6026862
N6,N6,N6-trimethyllysine	8495036	17264860	12873256	8.15875e+06	14003774	7073575	6.67881e+06	33415326	15694896	12132844	14630997	11322981	44283088	7070486	13912148	13915654	16068124	17974448	242124880	26726682	26740874	26611086	33092446	12275790	93589048	17239136	22319690	18707422	31550506	17540470	18518266	23094908	16182287	9092207	12980546	7.60197e+06	11599492	16839476	13582228	15487372	5918562	30715470	16675951	24622608	17664520	26219604	15165479	19649258	19954262
N6,N6-dimethyllysine			14958107	1.21398e+06		8902188	8.0076e+06	21112964				15874196	30453532			8.09682e+06	16033140		58933100	15737313	27005968	21535362		34888032	31790610	16609057	14149439			11771121		13744271	8441469				16515830			9199329		24352206	10659795	14610122	16541927			17369048	14998604
N6-acetyllysine	441223	513433	493137	412362	633124	421835	520693	613333	632456	454306	495629	424122	1.2419e+06	334751	624796	471666	625065	680901	2193064	732474	835350	870741	710454	1.00144e+06	552620	717855	465556	570813	687559	543914	512357	743964	482193	535389	499456	452165	488953	573908	546714	504918	531398	694443	519937	378228	477076	548254	608841	693367	833542
N6-carbamoylthreonyladenosine	47120.1	56882.4	89009	39795.7	77198.1	59424.8		59866.8	62187.3	47083.8	91115.9	45435.2	411142		69451.7	53826.3	102876	164890	2301757	108806	121588	162502	94355.8	111541	65578.1	50319.1	49480.7	66659.3	71500.4	60461.4	33246.9	71991.4	73112.9	32375.1	39863.1	53113.3	42786.7	82059.9	74048.8	55034.4	37080.1	59681.9	72515.8	35873.9	53414.7	79788.3	49500.4	97679.6	175442
N6-carboxymethyllysine	596424	1.03899e+06	1.06441e+06	407601	1.0793e+06	476415	868060	1.13196e+06	1.25448e+06	1.17169e+06	771710	820828	3.95596e+06	383158		798869	1.23577e+06	3.4863e+06	9424292	1.76111e+06		3346422	2.3002e+06	2.46742e+06	1.32669e+06	1.89494e+06	1.48909e+06	959936	1.98693e+06	1.47785e+06	1.23484e+06	1.75454e+06	811524	1.5065e+06	1.23647e+06	600771	522312	940563	765756		512221	1.41621e+06	1.14927e+06	913145	744736	1.03011e+06	673018	1.2443e+06	1.35019e+06
N6-methyladenosine	1.68607e+06	1.68418e+06	2.5165e+06	575527	1.8696e+06	1.37655e+06	1416543	2120962	2.5229e+06	1.65179e+06	2.75857e+06	1.30719e+06	5.42106e+06	526305	3.87359e+06	1.83781e+06	2.55979e+06	3.16925e+06	4.99679e+06	3709737	3.95697e+06	3.38869e+06	3.21608e+06	3.49909e+06	2503079	2.63959e+06	2.25371e+06	2.09507e+06	2.8085e+06	2.66964e+06	1.95177e+06	2.90472e+06	1902809	1.99729e+06	2.46141e+06	2.24243e+06	1966226	2.5976e+06	1.86352e+06	1.08352e+06	1.84011e+06	2.69243e+06	2844054	1555965	2.55897e+06	2.89835e+06	2.31296e+06	2.85361e+06	4478726
N6-methyllysine	16044398	30713594	15821548	15720405	50457636	28324300	21254012	79552000	22281680	28879440	21255996	31098612	86084528	19377842	24084826	18607664	32802618	17105222	59360352	29854060	53048252	34518440	32856194	195051376	120672208	37464844	27210896	22684914	45570908	24797144	11233157	34926128	25167928	16467734	16732319	18342736	115834064	22397102	17371596	24239984	31393542	101452608	38931748	47633592	18340094	18401368	14251703	36042680	41729032
N6-succinyladenosine	31650.3	23330.1	41105.2		39390.7	37710.4		48761.7	53736.7	36390.9	59549.2		296259		56341.4	47279.5	184453	57454.8	1.3832e+06	107665	96163.4	77077.9	81192	158722	52519.2	56283.8	49532.6	54207.5	56326.2		33842.8	43276.5		26015.7	43597.7		31654	90384.5	26347.2	43220.2	23943.9	60304.9	50275.8	18855.6	42519.7	53537.7	34461.7	98790.3	136325
N-acetyl-1-methylhistidine*	199730	113862	200076	137747	115059	123572		184011	148938	45338.2	107862	90453.7	2751779	56181.7		178038	156341	88152.4	26215782	280524				65543.2	342229	326753	134945	175329	249927	83904.1		163694	155387	75681.8	144700	63399.2	59957	320479	145981	172142		161135	146043	149320	152640	70671.4	124219	247519	912853
N-acetyl-2-aminoadipate					33518.8			45293.4	45226.3	20450.8	68088.1		300346			63779			1.50616e+06	70115.8	71318.1	64776.3		38718.5	24820.6		57581							47946.9	53075.6			62479.6	46602.7			87239.5	62182.3		60680	92050.8	33684.2	58573.1	155281
N-acetyl-2-aminooctanoate*	286878	230191	86453.9	46080.3	124223	82821.7	53040.2	38841.2	201062	67705.7	86446.7	64857.3	865919		54193.2	622021	171504	155366	592061	286063	282493	143279	74302.5	354840	475942	317374	327104	488574	703841	436546	175673	335045	64427.4	118878	127490	186661	231051	201062	201066	138802	48273.7	27680.1	60833.3	18968.2	214927	44241.4	62172.4	196930	385616
N-acetylalanine	5110929	6460152	7.43223e+06	3.9986e+06	7299658	6.14238e+06	4031046	6.51265e+06	7.26795e+06	5311826	8.22569e+06	4.00272e+06	22056442	3.63204e+06	9596751	5.2172e+06	11677507	9371984	46882756	11902950	14201490	15225779	9439153	10489940	8246115	7.67311e+06	7124780	7.61317e+06	8.29259e+06	6294433	5516755	7320414	5.32273e+06	5.54598e+06	5.83017e+06	5.53451e+06	5.88094e+06	7933584	5970626	5.07611e+06	5376136	8411509	7.33819e+06	5016350	7.88602e+06	8231527	6540395	9212824	13280012
N-acetylalliin	37606				49771.6	55437.7						196010	282078				223800								3.15249e+06	157813	131053	116328	181281	744537	130695				1.15863e+06	29320.6		494768										150246	25309.5
N-acetylarginine	1925576	3.67405e+06	2556461	1.95231e+06	1.72069e+06	1.65443e+06	2.01823e+06	2828418	3855047	1.10678e+06	1.43265e+06	1.48974e+06	5.37088e+06	907873	2310365	1.71863e+06	3.69201e+06	4.42742e+06	4299940	5.33956e+06	3.6633e+06	2.27113e+06	3.57209e+06	4592510	2.49374e+06	4.70957e+06	2.2249e+06	3.30534e+06	6456651	2409694	2.07292e+06	2.79841e+06	2.25536e+06	1610636	2.49826e+06	1.33921e+06	2.99679e+06	2805247	1.45633e+06	1.41551e+06	1.08448e+06	4569776	1.86137e+06	1.44494e+06	2.40758e+06	3.04445e+06	1.97373e+06	2.70885e+06	2.15574e+06
N-acetylasparagine	1.83509e+06	1895141	915435	1771884	1506002	621695	659536	1.82539e+06	2.18443e+06	2.47938e+06	1.23064e+06	780852	3325515	1.25178e+06	2.22784e+06	1.5557e+06	2401257	2.39956e+06	1180800512	1.29038e+06	1.61525e+06	2.07597e+06	1363940	1.6307e+06	1.22952e+06	1.51951e+06	1.34129e+06	1043232	1.17553e+06	1.35039e+06	878904	1.77432e+06	2.23232e+06	2.38899e+06	1.8603e+06	2462562	1958008	1537602	1372008		2.1809e+06	2.15633e+06	1674745	716348	1.14869e+06	1.41299e+06	1761057	1.72848e+06	989198
N-acetylaspartate (NAA)	504735	540681	522107	368511	392091	667713	484855	512420	510138	543519	640146	542570	1.39877e+06	324415	551957	444842	718850	1.09971e+06	8.01445e+06	955202	833368	628123	617182	908885	781722	584778	525019	514216	609567	476253	546156	592470	511137	431782	396875	347315	403047	690945	447435	418213	468353	489594	604308	451378	336810	535183	397358	644177	915153
N-acetyl-aspartyl-glutamate (NAAG)									22483.1	31701.2	61549.4		74691.4			32930.5	29907.7		1.05017e+06				27046.5	163189	24261.7		32364.4		58341.2	33238.8	21318.2	70535.5	33260.1										24828.7					38918.8
N-acetyl-beta-alanine	1320546	840940	1.00859e+06	515197	892286	575233	709988	973075	1.02175e+06	749724	1.07176e+06	728022	2.0109e+06	475570		1.27834e+06	1.06893e+06	1.77846e+06	3679219	2.24619e+06		2.25578e+06	1.69257e+06	1.79823e+06	747847	783463	922007	846043	1.23484e+06	1.02275e+06	911672	1.28487e+06	652838	709144	775085	757723	1.14267e+06	927137	750802	772362	752273	1.35821e+06	1.03482e+06	967980	1.17304e+06	1.17806e+06	949034	1.04067e+06	1.28995e+06
N-acetyl-cadaverine	63332.9								49428		132386						44705.2			93881.1	14574096				114364							39747.3	50929		47984											1693924		67120	261510
N-acetylcarnosine	1.74579e+06	5.66704e+06	2.3854e+06	922315	1.53873e+06	558490	432769	2.81706e+06	1.67459e+06	1.45586e+06	4.76892e+06	1.99538e+06	7461351	2664403	1.41821e+06	2.18074e+06	1.33482e+06	2.59058e+06	22564656	2.01619e+06	2.13939e+06	2.51948e+06	1.857e+06	497283	1.96252e+06	3.14927e+06	2.18291e+06	2.29614e+06	3.76191e+06	1.73906e+06	2577896	3.71166e+06	3.51304e+06	1.2279e+06	637498	3.28811e+06	829190	2092205	2.5792e+06	2.4831e+06	1.09363e+06	1164314	6988491	2227921	3.03529e+06	991109	418933	3531173	9203915
N-acetylcitrulline	22543.7	22406.9		30669.4	32932.1	71187.8	37469.7	69181.9	59304.8				416004		33940.1		55927.7	461322	1.58381e+06	354969	152167	60085.2	32479.1	96055.9	152350	64480.5	51688.2	70257.1	131329	35274.3		99452.1			31486.5			38625.9		56355.5		45867.5			23295.5			43917.7	88560.9
N-acetylglucosamine/N-acetylgalactosamine	231214		447055			353103	74594.2	589441	454748	430942	706522		568891	290457	624923	351723		1.0318e+06	5879139	596666	830430	466970	806655	1.14944e+06		468476	365198	422659	390983		444462	272858		470318	307803	258606	362623	582895		297102	353771		561876	349033		401653		1.07864e+06	957601
N-acetylglucosaminylasparagine					47788.3			44080.6		48979			55757.3				81811.2		693045				48339		49133.5	77410.4		34002.9	100955		47121.2	48847.6											33111		26700			31309.6
N-acetylglutamate	203683	272870	202264	116226	177318	118698	233287	257876	520557	239022	351851	70149.1	345626		252863	229594	535113	276468	625142	611642				449803	388343	438165	226558	288417	262104	135065	260582	241797	249968	198687	103797	153899	125258	337652	213283		101148	84594.5	148975	122503	168827	382621	39104.6	186505	1.19449e+06
N-acetylglutamine	385982	584899	411400	380848	384753	775343	381280	393620	534127	396628	332917	191738	1313291	302999	627300	328988	602231	539946	22317068	607373	655414	570405	544025	1.36747e+06	481610	1.14738e+06	442209	762998	696221	290378	487013	413687	335000	525594	475177	509167	451399	511973	380409	672372	471166	846780	328529	276065	591923	678758	391454	577069	529501
N-acetylglycine	3.41517e+06	5.39825e+06	4140973	2904715	4898174	4156922	2.56994e+06	4.93048e+06	5966559	5.7982e+06	3.94251e+06	2708958	20025424	2.31847e+06	6439854	3.43613e+06	8704703	4.3236e+06	8.02529e+06	4.63983e+06	5.75796e+06	7.43224e+06	4270314	7304441	4.10056e+06	5053613	3.57878e+06	6088308	4.46053e+06	3.96936e+06	3.97814e+06	4850901	3.48654e+06	10281594	3.79626e+06	7821729	5.52299e+06	4682092	5067049	2.73495e+06	4.04629e+06	3.85114e+06	3673352	4.09607e+06	3.20395e+06	5097963	10739390	10616759	5.25526e+06
N-acetylhistamine											246043				380974		28148.4				854431				59537.3				443724		20252.7	74501.3			158069					119781					32619.7	162475		1.24581e+06	141835
N-acetylhistidine		162541	185999			291288	131223	77716.6	199252				928622		86382.7		215374	195683	2.06163e+06	292588	411660	104601	201985	388946	215556	340096	133098	297701	385308	139863		150390		182059	125457	104016	92305.1	201985	127551	389445	156916	252286	83923.4		123953	233339	58369.1	182679	526116
N-acetylisoleucine	187446	299610	298449	307487	192303	871605	499894	221180	161238	200057	194702	107128	915032	202655	294958	257503	406422	433045	1.45244e+06	415417	440848	565239	224922	590624	443762	431336	189995	276888	417522	704970	448177	263526	270668	286864	258636	79946.4	223570	234205	199590	880062	157335	378309	241551	199117	208755	319171	279403	345984	353803
N-acetyl-isoputreanine	4.34111e+06	7662346	6.71694e+06	5.52007e+06	5.94363e+06	5.74319e+06	4.02457e+06	4180872	7.33129e+06	4.74614e+06	7266307	5.90296e+06	22676606	2.69778e+06	11056375	5796222	13915754	27707754	222761664	17874232	15308295	23892104	12684525	14190347	7659715	6515069	3932897	8035164	7448002	13742155	5.03095e+06	7.91379e+06	5.75923e+06	4.67494e+06	8845300	6892956	8.15598e+06	5.53109e+06	4.66225e+06	4590092	3.78472e+06	7.57264e+06	6495328	7850344	7900762	7535022	5.36386e+06	11554585	17384396
N-acetylkynurenine (2)			47575		81448				24550.4				136958	45948.7		36451.6			9625056	51512.5				39190.7	81243.6	47686.3			45615.9			29584.6											99276.2		17463.1		62263.7
N-acetylleucine	476161	484479	457688	448492	527985	979603	706642	556851	468381	463200	414213	298047	1.20561e+06	415336	627132	449674	709954	627901	1.54645e+06	656871	547997	631723	589443	1.50312e+06	645428	818301	581476	685195	793844	434345	597330	573245	442026	382262	431795	328344	278114	493314	423086	1.26109e+06	451137	832165	500783	341502	352348	618356	577159	593760	604508
N-acetylmethionine	113583	177748	808448	365330	430641	700552	235772	206927	420761	141808	434142		71752.9	281016	163114	498578	2.10719e+06	117719	1.09708e+06	449527	462509	553732	134594	876370	842890	1.23785e+06	874063	534904	749751	276276	354724	387986	395743	124866	366028	155352	49591.6	174691	296416	325192	135494	301781	589723	95796.9	468799	485622	298998	1.39763e+06	520684
N-acetylmethionine sulfoxide			209849	75403.7	93846.8	104826							840675				584404	108329	3206775		252641	123758		120127	102227	168817	128358		111320			77379.4	118815		97239.2	41634.7		173619	162486	51882.5			107308	77115.8	100834	106917	126271	277632	124731
N-acetylneuraminate	454071	585220	2160408	688379	805438	546620	328508	946580	783189	654915	1.02792e+06	618052	2.97252e+06	594113	1.0465e+06	913248	1.7384e+06	1.50448e+06	29696846	2.26052e+06	1.08735e+06	879699	895302	1.55375e+06	1.5635e+06	1.24477e+06	921835	743485	807040	341650	714790	667958	558038	566581	672637	485566	513142	751345	869286	594686	477481	940028	1.14281e+06	963709	1405291	722499	1.13747e+06	2.11846e+06	1.32469e+06
N-acetylphenylalanine	710600	641636	756410	487442	1.4505e+06	1.71539e+06	877551	750829	794556	961465	807900	683110	2.23207e+06	579828	901209	717450	897971	1.0761e+06	8605554	992146	739448	788333	838698	1.56705e+06	678054	920423	541189	746655	898244	419554	687315	590252	580998	627354	531940	479248	385026	786722	621977	2.18665e+06	557289	911882	760213	472355	776576	933420	951633	749509	1.33179e+06
N-acetylproline	1.09056e+06	3.22179e+06	2.10213e+06	1.51779e+06	1.60633e+06	2146366	2.13685e+06	2.30035e+06	2.09247e+06	1.80469e+06	1.26718e+06	1.65832e+06	3.54744e+06	1.84334e+06	1.98523e+06	1.82291e+06	2.79056e+06	4195484	3.82402e+06	4066430	3.32819e+06	2444597	2.35837e+06	3.91173e+06	2.57991e+06	4270094	2.18135e+06	6.85639e+06	3.77219e+06	2.4272e+06	2.69627e+06	2.2091e+06	1.5571e+06	1.75413e+06	2.36173e+06	2.00769e+06	2.38023e+06	2237734	963855	1.77466e+06	1.71465e+06	3.57062e+06	1.52173e+06	1.13097e+06	2.09193e+06	2.33271e+06	1.9161e+06	1.92126e+06	2.62684e+06
N-acetylputrescine	816178	629524	677562	535048	862693	420564	314052	386148	583881	507109	714675	904310	1.34803e+06	342465	1.204e+06	1.05092e+06	1.0524e+06	2.98435e+06	667775	2.44288e+06	1548289	1.05302e+06	1.21737e+06	1.56603e+06	1.26702e+06	1.77922e+06	790423	892350	1.09429e+06	1.14594e+06	851204	1.6082e+06	511122	458921	314178	434807	886249	948033	384466	351047	910411	689360	548004	548422	515065	1.82015e+06	698133	1.18624e+06	4637195
N-acetylserine	4.41113e+06	5.27634e+06	8.05256e+06	3690034	6.79224e+06	6.13485e+06	3.69867e+06	6.39435e+06	7563757	5.3767e+06	8.31684e+06	4879371	28365850	3.09531e+06	7950610	5693366	9188699	8415422	102257136	10324437	10717888	9698457	6.80912e+06	11908631	6379186	6.12062e+06	5534581	5.93089e+06	6.48628e+06	5314326	4.60596e+06	6588769	4776074	5.28701e+06	4.85503e+06	5016152	5420230	7.88804e+06	5.68591e+06	4.35496e+06	5.15977e+06	7.03656e+06	6.69301e+06	6.08367e+06	6.4994e+06	7684763	6.99869e+06	7.68615e+06	12303284
N-acetyltaurine	1.54807e+06	831803	806877	699245	698778	1.03435e+06	733148	644088	952674	523879	694961	225696	3.62278e+06	421982	715345	825207	2.62732e+06	1.81789e+06	49003080	2167765	1.21158e+06	1.30939e+06	612953	2.96981e+06	1.48917e+06	2.69698e+06	1.14188e+06	1.75697e+06	2.01063e+06	455821	1.01456e+06	1.03187e+06	543718	761169	708928	551680	929471	1.48408e+06	925915	844879	765204	622535	799266	381185	1.05203e+06	1.798e+06	616937	1.58487e+06	1.97454e+06
N-acetyltheanine	30361.6	33705.6			47942.5		27395.1	36236.3					100165		43119.3		46308.9	78702.8		42777	37924.6		52648.5	64084.8	34039	44126.6	35491.8	32008.4	29631.2	25775.6	49307.1	40802			32468.8	39122.2					42250.2	40233.6	39468.6			23485.4	34565.1	41454.4
N-acetylthreonine	1.53453e+06	1.80183e+06	1.84131e+06	1.1937e+06	1.60755e+06	1285936	1.24092e+06	1.8142e+06	2537541	1.42228e+06	2.29705e+06	1.00798e+06	8.0721e+06	957101	1.63503e+06	1.40887e+06	2.32349e+06	2813526	16208899	4.12474e+06	1.07843e+06	1.12505e+06	1.68118e+06	2.01994e+06	2166088	2.13647e+06	1.72841e+06	1.86748e+06	2.12211e+06	1.47926e+06	1.46348e+06	2.09102e+06	1.61563e+06	1.66796e+06	1.36289e+06	1.71222e+06	1.5706e+06	2175227	1.54688e+06	1.25085e+06	1.84847e+06	1.98391e+06	1.98161e+06	1.16258e+06	1.70986e+06	2.18311e+06	1.94925e+06	1.17226e+06	3716823
N-acetyltryptophan	190052	169423	200693	139280	309687	389349	206279	173298	185401	147895	126911	93876.4	312412	104927	148636	243741	229881	129742	2.97802e+06	282825	121865	74705.8	210969	288518	240251	345448	155392	285718	303136	134417	208522	221905	157945	110843	127766	116736	73734.1	113956	157093	418326	131560	212108	159080	46315.2	159162	214041	269023	204556	351053
N-acetyltyrosine	189633	282981	212344	238994	279265	359706	222374	291560	232506	178345	197996	114312	345397	189680	226859	390969	218974	613706	2.91726e+06	832912	204255	481954	219098	371634	237124	423408	161644	291420	425415	191347	225091	225198	226008	134291	105449	112525	101440	218794	144740	269586	80581.7	335714	198676	87426.3	256396	295515	361633	212234	292935
N-acetylvaline	478685	659967	477441	476703	562481	811165	664364	650816	656638	522687	507529	358080	1514641	442188	689326	461211	668252	722933	2373863	895382	761538	624596	591587	1410363	691729	761479	540058	713291	833431	462470	573824	655384	471689	511926	460288	373980	447855	747932	426136	1.03715e+06	638587	752364	641727	428828	415922	685058	670295	587429	918422
N-alpha-acetylornithine	1.04039e+06	923705	495866	601731	863249	640994	497943	736382	1.01e+06	1.08162e+06	570308	248468	2278857	407189	934061	567802	674961	1.84192e+06	741796	1.22779e+06	393280	856442	802595	1.00723e+06	637339	1.23787e+06	314802	494301	693131	377341	314225	618590	813814	1323440	627894	916285	1.04977e+06	1.0083e+06	794016	681590	1.15718e+06	1.31771e+06	644926	434887	332885	546971	620617	490749	757985
N-behenoyl-sphingadienine (d18:2/22:0)*	3.71392e+06	4.06806e+06	3.34068e+06	1.47584e+06	837947						4.55217e+06		2.41375e+06				9766506	1.07939e+06	5445818						8650756		2.76826e+06	3.53287e+06	5173796		4.66797e+06	1.4733e+06	3.83204e+06	1.9851e+06	2102181	1.19044e+06	3.8323e+06	2.23769e+06	3.3658e+06	3.19803e+06	3.7126e+06	5918247	4699581	3.96866e+06	3.34855e+06	5.82022e+06	3.05043e+06	3.1206e+06	1.95068e+06
N-carbamoylalanine	320583	482405	259887	228781	316341		167611	299280	382022	260916	275079	292617	1.25036e+06	310886	374083	378438	463532	440613	1.7266e+06	471658	654654	802712	499352	403287	375978	629883	461697	524946	488705	318734	278374	386414	391094	382268	552835	393208	245524	428434	313094	219248	296181	639546	335364	319231	259088	396927	276118	439091	585073
N-carbamoylvaline	60072.5	97109.1	56878.2	38889.3	80229.1		47398.8	66395.3	52333.3	45898	38921.6	45875.7	666422	45361.4	102518	61115.7	79459.8	128709	5.42196e+06	106965	80089.9	131568	79728.1	169500	116000	112698	66490		103013	113057	77136.1	81968.2	46003.1	74557.6	56443.3	26102.1	54266.1	101851	57085.7	103399	42895.7	80723.9	82537.7	77122.3		79909	79312.1	83349.7	145643
N-delta-acetylornithine	315184					142591							323917		354535		188282	356528	829477	931110	617490	116634		1147333	441912	2.19989e+06	208425	468144		251364	326234							317513		179633	475735	93872.9				211764		198442	702697
N-ethylglycinexylidide
N-formylanthranilic acid	376683	5.13352e+06	394181	261809	378150	270454	422576	383846	435228	317546	243918	361846	935758	1.17003e+06	522989	297246	242728	264086	395301	265127	692480	232747	416280	794957	437098	279173	354610	296128	307825	480475	385953	528109	512437	338630	312804	381413	293275	763516	423016	251456	327254	380583	2.57391e+06	199340	331375	564654	321169	394251	517818
N-formylkynurenine	1.62178e+06	1158465	1467672	1.15533e+06	1.74668e+06	908161	1.28055e+06	2.22343e+06	2.19097e+06	1.3457e+06	1.70097e+06	1.17411e+06	2287363	1.04103e+06	3.13252e+06	3.39831e+06	1.33079e+06	1.37335e+06	3.01257e+06	1.91645e+06	2319753	1.13711e+06	2.84462e+06	1.73315e+06	1.52283e+06	2.03134e+06	1.61966e+06	1.69382e+06	2.05369e+06	1.65454e+06	2.10092e+06	2692015	1.52919e+06	998823	918835	811324	1519423	1058676	1.20964e+06	1.08079e+06	912065	1.64036e+06	3.6049e+06	1.49776e+06	2.69094e+06	2929493	1126912	1921162	1.73321e+06
N-formylmethionine	495735	651587	883506	483039	816327	1181077	556883	652065	1.18974e+06	488090	737514	362502	511288	296354	956544	784858	1.33607e+06	589861	5088391	1.67515e+06	2.10553e+06	2.47566e+06	1.06918e+06	1.64516e+06	987637	1.02311e+06	974572	998939	1.0334e+06	912464	833957	953380	581610	568489	689277	611147	405800	551663	415016	941142	628446	1086347	873546	335858	996077	924702	755965	1.05036e+06	2.24719e+06
N-formylphenylalanine	4491358	3.53836e+06	4.18114e+06	3.67094e+06	6.54223e+06	5661081	5.17893e+06	5.42886e+06	5217930	7337154	7.61003e+06	5711914	17288948	4537572	6.10623e+06	5284679	5317573	7787561	7573617	3.658e+06	5462393	5608711	4496122	5.5092e+06	3.70021e+06	3.87175e+06	3548232	3052038	3.95941e+06	2954366	3.89817e+06	3.74267e+06	7127438	4.97879e+06	4609697	3.48127e+06	3.27609e+06	8649438	4.69476e+06	6.8704e+06	5304912	6092459	6.37536e+06	4.02461e+06	5.18844e+06	5766684	5756892	5.0608e+06	5600744
nicotinamide	1083646	622078	1.28793e+06	643573	1572344	1.78061e+06	493562	1.42222e+06	766028	1.03671e+06	724016	897133	1694113	1227650	1.59332e+06	1.87663e+06	2.7573e+06	1.70736e+06	2244084	1.59771e+06	1.3633e+06	911983	2.10692e+06	2.17136e+06	1.47167e+06	1.33113e+06	1.37528e+06	1.02116e+06	1.82054e+06	954948	795631	1.96354e+06	1.60541e+06	1089047	1.42746e+06	958850	945047	1.04572e+06	1.37928e+06	1.78085e+06	1.02695e+06	740230	3.00878e+06	955224	1.73477e+06	945107	950579	3891795	534615
nicotinamide riboside	65922.4	107975	93837.6	44778.4	131331	82491.3		201732	108036	82342.8	138371	61666.4	182316	79801.9	82780.9	109255	155493	80563.8	311962	153850	54708.5		136735	114201	155806	102599	62537.8	106466	103856	91215.8	72518.4	135087	95790	66603.8	106596	116199	103347	149059	107043	92315.2	87902.9	125231	122364	94520	76558.1	109228	115475	72758.8	217220
nisinate (24:6n3)	962530	336171		87142.4	152276	195982				209888			66070.7	59997.8			138222	144860	64680.6	403949		749160		596704	410206	141837	71606.4	293806	997496	573520	475470	342077		86315.3	182436		106302	163774		118452	206110			123166		158452		648492	415525
N-linoleoylglycine	72793.6	199089		137072	59583.6				90754.8	123238		111348					127059	120677	175412	191224	70907.7	373892		385503		102979		183378	427913	561758	371016	206182					225610		168092	136514								244552	90514.8
N-linoleoylserine*	302468	935541	565430	578716	545788	139913	391724	124623	426760	408029	325010	385096	428233	233076	345054	225800	546420	930133	284830	1.20392e+06	335918	1.04298e+06	627878	2259431	525229	354856	134934	981877	2394227	2.0093e+06	1.89331e+06	1.11046e+06	204548	207640	291906	245498	952367	393997	515005	426103	181254	217162	267422	109929	130281	334792	572026	887281	286081
N-linoleoyltaurine*	167210	269476	60206.8	228637	174764			67218.4	110709	132857	139671	171712		121257	75221.9		198802	244434	154692	282459	144942	789904	126644	647971	137264	116354		314244	693895	609443	377416	229016				69183.9	399645	202659	332342	184493			128650	97864.8	86755.5	80691.3		435775	280917
N-methylhydroxyproline	10797524	6.37147e+06	341037	2.30011e+06	2.38094e+06	166769	375694	301856	1.01126e+06	4711811	1.99989e+06	390948	8435509	749707	1.55363e+06	9520320	3.07499e+06	1172041	307293	611468	248739	1.4215e+06	436524	1.91108e+06	10072227	4.35561e+06	1.62414e+06	919999	3569333	2.48907e+06	2.07473e+06	7221901	1.57052e+06	424175	2.06494e+06	3.47699e+06	9824774	2.90614e+06	308726	605131	7.03618e+06	505616	890244	14284358	923390	1.27379e+06	196349	207031	22620974
N-methylproline	23070558	18266758	2.49344e+06	5.70847e+06	8887467	2.88314e+06	1.47226e+06	1.56187e+06	4.0777e+06	10145906	6792711	1.75862e+06	19650174	1.36954e+06	7.32374e+06	98961856	12821197	2.61201e+06	5296841	3.14895e+06	3.15102e+06	6.36894e+06	2.03102e+06	10638575	44885824	27764684	10432393	5.18032e+06	24240664	11293496	13188299	38323964	3.90808e+06	1833732	6764464	8410131	25061484	7230839	1.46411e+06	5.78549e+06	13496095	2631093	4401809	76003640	7337867	6232600	1.16467e+06	1.71945e+06	71664816
N-oleoylserine	233256	412208	264408	384907	265501	211393	150598	93770.1	197983	226767	201638	240753	303580	151340	232843	149916	318244	725783	278659	556522	353487	1.18676e+06	334626	1.03615e+06	253062	206077	83379.6	439134	1.00181e+06	678562	552377	428996	133337	128207	170481	111947	428169	128450	307826	332291	89779	156978	164641	101200	112011	177667	267425	846682	375122
N-oleoyltaurine	373632	222332	211162	340512	339107	173135		145588	110241	203597	247514	188103	180352	200633	306434	112692	290483	552443	257754	314678	104171	2.06522e+06	138902	932052	113239	90259.2		182465	429545	347722	239751	149848	120725	291100	84120.3	92411.6	641823	221512	417269	347905	259121	128100	175336	195120	145222	70696.5	99975.8	834866	966221
nonadecanoate (19:0)	3.51477e+06	3.21103e+06	2.4138e+06	2864005	2.55514e+06	2.91356e+06	3.27565e+06	1.73063e+06	2.26899e+06	3.67582e+06	2.12802e+06	3.92e+06	2368738	2.63918e+06	2.08321e+06	1.61355e+06	1.79925e+06	2.81536e+06	2349235	2.85335e+06	2.33663e+06	6649007	2.10821e+06	6608314	2159146	2527252	2.00175e+06	3.85826e+06	6389702	8890606	4693749	4.02606e+06	1.67337e+06	2127289	2311800	1.89661e+06	3606158	2745873	2.79029e+06	3.285e+06	1.96817e+06	2041851	2701413	1.9102e+06	1.88923e+06	1.74271e+06	2.37086e+06	5.32292e+06	2.92752e+06
N-palmitoylglycine	209196	205666	126612	239610	195900	120695	116644	111277	105240	206149	109596	223817	195524	145162	151505	85629.5	184709	246152	264795	200137	138241	439720	115160	522945	132314	138718	79488	225142	508771	334407	380987	228700	125622	135347	95044.8	131434	394811	142683	242525	437449	109701	101341	98268.4	96213.7	66449.9	148111	148773	577159	263726
N-palmitoylserine	695819	967905	697215	902445	760935	240903	567481	331131	575934	665100	437034	692869	893044	466951	772530	624708	752629	1493701	500956	1.31093e+06	483999	1.05386e+06	688678	2.01393e+06	553990	569689	368059	1.08097e+06	2.9359e+06	1.46237e+06	2.15573e+06	1.28884e+06	468885	400517	423764	365847	1.1189e+06	245963	535078	1.00619e+06	217697	369476	265055	228963	346908	549471	813537	1.49205e+06	705274
N-palmitoyl-sphingosine (d18:1/16:0)	5.60989e+06	4889337	9260543	4.17151e+06	4446555	7.25315e+06	4.33066e+06	4495666	6.67784e+06	6.34659e+06	9865477	7.6612e+06	8556997	3.17898e+06	5986159	6.0384e+06	9141349	9264177	8094209	4.99181e+06	8884605	5.25809e+06	5691132	5.81036e+06	4.78784e+06	2202452	2.65351e+06	2.80633e+06	5448952	3426725	3.5259e+06	2.42346e+06	6372700	5846264	4281103	4.07665e+06	5.62858e+06	5.43026e+06	6.77264e+06	5200378	6306059	6685986	6.47221e+06	7548033	6910399	8.26714e+06	7.39008e+06	4.72343e+06	4.60053e+06
N-palmitoyltaurine	329372	165295	86493	278333	212116	119060	115050	101757			114448		150709	196236		67347.9	228040	263118	149430	178568		559373		552084	252536	214142	68721.1	336551	750541	182191	531706	244428	187298		98011.3	85265.9	340056		210085	384805	83289	81493.2	150122	117721	122754	134637	126436	597283	269591
N-stearoylserine*	573604	985644	538629	595968	565404	185514	367596	126316	295564	375856	213662	544477	681901	250317	358535	231164	555069	956870	167468	1.47415e+06	435413	775315	876868	1.86855e+06	551496	431989	210737	1.21961e+06	3361482	2.00882e+06	2.2233e+06	1424241	147585	261895	351549	163213	1.28162e+06	435648	557443	663653	225083	350776	291649	101885	183715	309319	515633	1.0658e+06	512425
N-stearoyl-sphingosine (d18:1/18:0)*	1.76332e+06	2.23117e+06	3.77186e+06	1.7073e+06	1.83918e+06	2316638	777574	1249775		2.5935e+06	3.735e+06	2.38093e+06	2.94582e+06		2.19767e+06		2.71676e+06		2.87899e+06		2.60465e+06		4.12394e+06	925959							820581		2.80721e+06	3.90476e+06	2471533	909011	3.97214e+06	1.61766e+06	1.8324e+06	2990980	3.38811e+06	5110558	3.43847e+06	5.49111e+06	3936621	5728689	4918443	1.90084e+06	2.16565e+06
N-stearoyltaurine	157270	157213		159533	103078		76436.1						59809.3	86898.2	43313.7	45525.3	133973	117298	42385	154339		266731		360712	157863	118657		207915	449219	90608.8	330540	162007	116796				370510	98533.8	174606	253256			81702.5			67942.4	81690.1	390982	133477
o-cresol sulfate	357804	210270	16177.8			28756.9					22739.4	37107.6	225671		18795.4	52876.1	65067.7		120806	14364.9	20974			109285	1.73566e+06	1.51759e+06	1.7259e+06	1.20699e+06	2190248	434123	1.46016e+06	1.11566e+06	161093			53262.8	169983	42495.5			96888.7		42474.2		51415.1	34348.9		185361	170805
octadecadienedioate (C18:2-DC)*	1.21277e+06	8779994	4.19333e+06	1.08244e+06	2.08927e+06	1591301	2.92221e+06	1.35646e+06	4359218	633827	4.05845e+06	3.87577e+06	3.85124e+06	781253	2.03539e+06	12640228	2.23131e+06	12931579	1827841	2.89175e+06	853692	9962935	1.29512e+06	2.39215e+06	4914410	1.71655e+06	875786	861786	2.25419e+06	25354130	6934444	4.44921e+06	3.19598e+06	880800	860253	1.21272e+06	3.51141e+06	3.16211e+06	6178885	562773	1.21706e+06	928542	2.12863e+06	2.10546e+06	6830497	11095005	971407	2.13267e+06	2.67516e+06
octadecanedioate (C18)	1142148	1045763	1284004	993476	1.30754e+06	1184208	416683	1181385	800956	754814	3083491	1250848		959636	499971	1598812	3079916	3220528	1634763	3712600	1122230	17908360	869903	2229322	1028975	1572678	427669	450260	1341682	2946700	1.55424e+06	1755272	1.79803e+06	1.08116e+06	421260	505642	3.08497e+06	1.00615e+06	2.42061e+06	690441	685876	1.26486e+06	2233995	2.97595e+06	986103	219839	1.68379e+06	2.96556e+06	833010
octadecenedioate (C18:1-DC)	5211746	6.90019e+06	6.331e+06	4932797	5.65297e+06	6226228	3900295	6737878	9616774	2.90605e+06	25149434	15201893	5686435	4234176	7.17292e+06	12386975	6646309	47672616	10644975	22533616	4.87679e+06	182008800	4179294	20346122	6.77605e+06	9847376	3.47838e+06	2.81376e+06	10462116	18762468	7.97522e+06	9786135	11065815	3.85595e+06	1.89212e+06	4.35035e+06	10571253	7324176	21486942	2.39988e+06	2.23796e+06	3.48426e+06	8592067	15284810	13675225	2.65765e+06	4.02329e+06	9141992	5140935
octanoylcarnitine (C8)	6.0736e+06	1.24001e+06	4.40942e+06	2.57236e+06	2.97244e+06	2489553	194595	7740131	1.92772e+06	3.12042e+06	2.32041e+06	2.16344e+06	5.19309e+06	3.47893e+06	22276750	817921	5257911	6456548	30730906	1.49584e+06	4.16973e+06	5.52833e+06	2685303	4593208	3.00535e+06	1.89118e+06	2.1956e+06	3.11492e+06	9127997	2.53332e+06	1.82112e+06	1.71193e+06	5973226	1.24055e+06	1583091	1.5099e+06	1390700	3.02777e+06	2957747	4696984	2.49697e+06	1380781	4.30025e+06	6.73416e+06	2.45705e+06	302086	1.81753e+06	6115920	4.57462e+06
ofloxacin					6.05199e+06					13855730			4.82785e+06				27599586		115812															5681826		15371633					6.05199e+06						1.15155e+06
oleate/vaccenate (18:1)	2994979072	1120555648	1824525056	1606981504	2730010880	2557224192	1281418624	1053288000	892225152	2964195328	1761774464	4533852160	1898415232	2127951616	1825139328	576098368	1620120192	3000451584	1493501568	1445331840	1142779648	8855460864	1107293952	6592294400	663135360	485226304	245739856	1002380800	3251034112	3166452480	1782561920	1010289600	442302656	1976810752	773149376	1310348032	3421418496	1722161664	3014123264	2800386816	1978454016	1377773696	2021891584	1746712704	617289408	443716160	1659732992	5741685248	2905525248
oleoyl ethanolamide	599063	280472	342260	386591	446962	582078	239666	173256	194901	531694	204996	384690	227190	372891	708525	116672	256475	643376	403215	343624	339591	3.34209e+06	320065	1172721	80148.2	173975	62872.8	277164	618592	502633	447270	350088		337100	232154	140105	433877	391554	509720	832602	324919	117762	409016	211543	238087	119671	317791	1.76877e+06	1.20703e+06
oleoylcarnitine (C18:1)	4.11563e+06	3.33643e+06	8.22627e+06	4739631	7419603	17548704	1.76386e+06	6.46469e+06	4309366	4.98448e+06	9105200	2966463	8993413	2.82586e+06	6747113	7.31964e+06	16696380	15179189	9587650	6405483	8760844	9680699	4.10514e+06	8462929	5842753	5072080	5.13336e+06	3.45711e+06	8970382	4.54697e+06	2.61042e+06	4.13815e+06	6.12454e+06	6.34482e+06	5657476	4.15007e+06	7816776	4.95951e+06	8578118	12596672	4.57902e+06	4.49093e+06	4460720	7.70198e+06	6528171	1.56289e+06	7.39039e+06	10001167	6.90204e+06
oleoylcholine	230156	631597		483916			223580		979841	319120	303251	228827	336529			149756	933012	1844984		1064231	1687303	502422	445587	1448907	821247	439106		356581	617256	442134		402225	356378	224953	180044	167836	600456	278952	208083	109439		239310	217037	205814		967275	375385	467171	659395
oleoyl-linoleoyl-glycerol (18:1/18:2) [2]	399568	2399317	1.04006e+06	3.21362e+06			721798					2.94148e+06		2.02532e+06			1494016	491278	2540362		1.38562e+06			1.99598e+06	369796		483912	1902025	3154859	2330468	1.96084e+06	1.74077e+06	1281161	262696	724349	152147	1.66944e+06	2.27339e+06	1.07411e+06	1.87253e+06	2.22344e+06	2.67233e+06	1.40034e+06	2.53305e+06	965723	1.24605e+06	2.46519e+06	782040	1.00777e+06
omeprazole																					8.19244e+06
ornithine	132091864	393097632	337119168	251599760	367152480	343202400	250121232	360965760	435607232	287632544	232809600	141445952	357525472	182300208	592437120	344444032	537217152	1065400512	564413440	698124864	853475200	423874848	578733568	332002368	488663200	1189514112	586059712	441631104	696969280	391445952	348811392	630065792	392494016	289304704	281797600	210804480	304137728	259367840	255996992	345601696	278567584	462310880	392049568	175905552	204043712	400993984	229801872	668547712	364639616
orotate	538805	411674	456122	520270	642008	719916	1.05194e+06	826256	701180	737284	584412	396902	428954	423434	649771	1.11604e+06	1.01913e+06	1.21097e+06	3069043	1.71546e+06	2938264	2.73833e+06	586544	798521	566655	516109	428573	534877	633826	648867	515468	446719	551253	559001	383604	373829	638622	717311	535200	403646	431391	603740	714553	400416	574140	866303	684725	1.58373e+06	637211
orotidine	576636	579985	623273	425092	655618	453813	455935	467606	684871	505124	447326	334085	2644208		452951	337080	1.18222e+06	1.01493e+06	16320495	1.17312e+06	918122	869174	402841	1.3663e+06	769606	863153	477246	818277	582708	492645	270008	837617	576257	311922	415725	350135	430163	988048	544544	589159	314104	415652	441121	400958	349664	614280	446164	748500	1.59176e+06
oseltamivir
oseltamivir carboxylate						5152481	3097112			3.82006e+06
O-sulfo-L-tyrosine	640712	804208	959346	574051	921677	783612	483012	1.148e+06	1.26557e+06	464740	919073	362419	7.1039e+06	484881	619570	719866	1510553	1.94334e+06	12938867	1.76834e+06	854240	1.01116e+06	1.10341e+06	1.04748e+06	1.50943e+06	716875	1.31911e+06	1.56313e+06	1.38764e+06	868110	936155	807107	577261	444484	637391	599251	661555	1.5018e+06	630754	477897	705054	813632	1.07072e+06	559115	792151	824817	843342	1.93909e+06	1.74313e+06
oxalate (ethanedioate)	2.6663e+06	1.97669e+06	2399146	1.8074e+06	4398271	2.14082e+06	1714949	1.50225e+06	2614607	2.95843e+06	1.99569e+06	1.22367e+06	3.15155e+06	1.36199e+06	3475865	2886906	2.93646e+06	1.59693e+06	2441146	2.35979e+06	1.17414e+06	1.91343e+06	1.30301e+06	3.94166e+06	2.56591e+06	3.45897e+06	1342724	1544930	3079901	4.27958e+06	2.20852e+06	3.91076e+06	1.68256e+06	3860846	4.42616e+06	3.6859e+06	2.05955e+06	3.72962e+06	3.07464e+06	1.54691e+06	3.49275e+06	2478825	2.69614e+06	1.10626e+06	3.84433e+06	1.84794e+06	1.5781e+06	1.71423e+06	1.39169e+06
oxindolylalanine	4.33465e+06	4.23238e+06	6249990	1.81197e+06	4198252	2.30895e+06	3.88699e+06	4.37495e+06	6120478	2.41077e+06	3.70528e+06	5499637	5269015	2152123	3394253	1.98005e+06	1.79407e+06	1.27218e+06	4203424	2.76442e+06	2.44298e+06	1.30734e+06	5348616	2.59829e+06	5.63674e+06	4.31848e+06	4.22579e+06	3.6298e+06	4701264	6473148	9381058	8753947	4318924	3.84164e+06	4.82283e+06	2.27503e+06	1.97367e+06	2624799	2.74235e+06	2382181	3.09882e+06	4950511	4189470	5290696	4.79447e+06	5.10334e+06	2.3899e+06	2.01717e+06	6033919
palmitate (16:0)	3145449728	2017257856	1885787136	1814725504	2121508736	2011434624	1695148544	1335227520	1157320448	2519997696	1395428224	3579128576	1837531776	1886233344	1489182336	964834688	1546121600	2374289408	1604583296	1575927936	1475729280	4440609280	1358083328	3907202816	1355397760	1243098240	1069467200	2036329984	3970348032	3810366208	3332595456	1938585344	1041467008	1634264960	1229041920	1324455296	2626874880	1759007232	1844236928	3141074176	1721645184	1833155328	1941958784	1851531520	1290909952	1331953536	2024079616	3507516160	2321157632
palmitoleate (16:1n7)	315269888	70979280	86702360	109567328	197664512	295635712	67692536	89152688	46775060	183095472	117884728	267963856	173368304	130501992	117721576	33521198	220653648	325712992	87013072	154248064	48346136	1248818944	81109720	245517696	60976528	35094068	23943546	62155584	217324000	130508016	111583728	72826528	35613620	202969024	80502064	115149424	418237216	93847936	243397216	153320192	208543568	122252248	128137648	109178912	30701542	42505612	176667664	461485152	315041600
palmitoleoylcarnitine (C16:1)*	556888		1.18667e+06	483232	848741	1.84296e+06		931877		836657	1.80386e+06	242725	1591494	277968	830000	734765	2049364	2924178	3877114	588765	593846	1.75511e+06	415774				455736		1.15953e+06				953277	1117959	782546	563901	1.00613e+06	688362	1.49326e+06	1.26404e+06	826447	694270	649427	1.52981e+06	937155	245542	1268540	1.67074e+06	1.61399e+06
palmitoyl dihydrosphingomyelin (d18:0/16:0)*	30805382	16069085	53624504	15068457	34811944	49805064	14982113	29159360	42545480	43529592	23131152	21101896	43180904	11933713	63426252	32659806	42631472	49128452	12494869	38564400	38522020	24317724	24672234	37477028	32552422	15286978	28007788	17969700	41447800	29533076	12270182	19752342	28687362	36819072	49030876	25589178	29242118	34102664	31814852	33229426	30780412	20881074	33991212	28407308	51371200	24294274	69643064	32665934	23857474
palmitoyl ethanolamide	896358	708233	538652	833608	809104	676695	642070	459909	431250	741413	493883	686465	530000	801834	616448	459664	506413	1.01594e+06	613370	615660	693337	1.8254e+06	536844	1.4983e+06	577154	561256	421631	912724	1.25114e+06	1.13118e+06	1.02264e+06	826004	505033	585443	554666	497108	703047	605244	697808	1.5299e+06	456426	357596	665352	504960	584607	334277	656929	1.84064e+06	978213
palmitoyl sphingomyelin (d18:1/16:0)	557220672	409357568	697131008	340029056	503501824	679206080	326165056	457717344	789583872	686328768	539400256	490871392	657518784	319265760	877397696	547209280	775121600	826973888	395069984	590185152	651573760	502552096	514542336	679859008	647762688	368961856	550614912	366376224	735800448	463197024	279232256	416569184	569016512	592272320	686209088	503140832	527423680	568670272	578135872	544147520	488637216	469323648	707341120	493547232	714617728	475192448	871305216	598622528	480880768
palmitoylcarnitine (C16)	3322626	2.75981e+06	6.10131e+06	3.73936e+06	5583185	8045312	1.7686e+06	5743702	3.36235e+06	3.70436e+06	5746413	2.54362e+06	6171791	1.77054e+06	5.26617e+06	6280395	11089464	8920437	7440078	5.24925e+06	5.2991e+06	3.31081e+06	2.2783e+06	4.63605e+06	5113028	3.1285e+06	4.12306e+06	3.18982e+06	7442348	2699470	3.14534e+06	2.45018e+06	6.5029e+06	4955924	4312491	3.6727e+06	6012414	4.20476e+06	4.28439e+06	9439645	4.16751e+06	5429649	3363962	7378794	5.80163e+06	2.57287e+06	7752729	6.64079e+06	3.88025e+06
palmitoylcholine	1.16161e+06	1.85431e+06	1.39859e+06	1.99921e+06	1.06001e+06	306583	1.03526e+06	1.13545e+06	3.85496e+06	1933499	1.13686e+06	1.03192e+06	1.56183e+06	666272	904172	690693	2.71859e+06	4.48837e+06	506158	2.64518e+06	3.59079e+06	1.21318e+06	1.38153e+06	4501260	2920698	1.62741e+06	1.19811e+06	1.4759e+06	2.38311e+06	2.31219e+06	1.41006e+06	1.32292e+06	1.24915e+06	994260	707884	774397	2.50488e+06	1.29086e+06	596723	259908	747333	809214	859202	795471	560379	2.52711e+06	1.47822e+06	1.34206e+06	1.62688e+06
palmitoyl-sphingosine-phosphoethanolamine (d18:1/16:0)			518048	241665		233330		292751	619713				349307		719929		1069679	1.21877e+06		501390			270609	697900	624529				449687				526594	454252	678953	413232	617698	483554	751135	401825	330375	247985	1.10427e+06	367269	861081	527637	1174495	761934	578364
pantoprazole											6768993					7081338																													3.55231e+06
pantothenate (Vitamin B5)	2.90921e+06	3638879	8742787	2.2731e+06	5240212	2.92826e+06	2.29375e+06	3.20532e+06	2.61626e+06	2.52096e+06	2.18144e+06	2.89675e+06	12108554	1.41854e+06	4.33492e+06	6.80792e+06	4.21797e+06	5554169	21703086	6076965	5410936	3.67634e+06	3.14321e+06	14156218	3853224	4.54278e+06	2.91256e+06	2.6992e+06	4.75332e+06	2.99969e+06	1.96696e+06	3912001	2.08436e+06	2.75238e+06	3.19871e+06	2.21899e+06	3.08457e+06	3073262	3.58393e+06	3.32508e+06	2.7342e+06	4569009	3.18926e+06	2.47293e+06	3.26101e+06	3.73128e+06	2.38218e+06	4452073	6847539
paraxanthine										1517580	130596				435251			153895						523123	1.76608e+06		503345	2276620		231196	1.22791e+06					359603		215430		1.32749e+06				235887	478848		941675	895019	7.24862e+06
p-cresol glucuronide*	224410	568083			33682.5	305812			267140				230912	27933.6			59235.2	76673.1		109994	2.20639e+06			798461	80185.6		67874.4			1.05324e+06	41592.1	134033		358074	68807.1	135917	132149	251160	55187.2	808103	61046	678093	120097		108075	3.16932e+06			2.13167e+06
p-cresol sulfate	426897824	422466656	3.05241e+06	5028982	67166104	275433312	15632158	30324180	298245536	7345403	75707720	26834934	327646336	20896014	31383732	1.67281e+06	103359384	54013772	40576996	60345572	1192829440	6.1833e+06	1.70653e+06	1194177408	433705152	121599808	415779008	16791008	22457064	577871808	172022368	295532384	25804716	65546420	96085672	71564368	29313234	89087888	26100086	151742720	47116964	130282072	21650212	2.0672e+06	77230952	327004448	78815.8	5783418	367574656
pelargonate (9:0)	19765370	16444891	13087948	26653318	18022832	24645714	17209068	17397372	22142486	29001706	18853110	24673768	27486370	25174232	20319356	13917181	44303548	29883098	25906864	29650638	36657728	47512428	19469198	31517752	19236668	18736270	14941965	25291734	20742656	16295922	22582712	18418610	15895102	17445594	13466685	14025582	16078141	22318228	14838625	14413462	25859716	21457012	24156284	12837921	12543278	20079258	18609546	25228640	23189524
pentadecanoate (15:0)	29277820	23651990	17344314	22475684	23461130	21835806	28486748	13287454	13975840	29137698	14923005	37115908	16749746	24539528	13779684	11732505	14602808	18089654	14373291	14894481	15546865	33876116	16292403	49073848	14053693	16162734	14014291	25522300	40221760	35622224	35755204	27788164	14764000	20310944	15979634	16695171	30588454	19108862	21964230	48000184	17517208	21824794	18664448	14680785	15984208	16963156	20380788	30830606	26270140
pentose acid*	2242915	6746842	2.41306e+06	434496	549742	408512	1.28074e+06	1.79274e+06	2.94662e+06	1.64244e+06	462108	2.3285e+06	7.1341e+06	539959	751618	6.94901e+06	2.33979e+06	1.26356e+06	2700223	582970	846428	1.62917e+06	772678	293392	2.78164e+06	4661814	549718	1.52532e+06	2.72289e+06	6.44774e+06	2.64716e+06	17484406	774251		981488	1.74093e+06	1.40495e+06	14347285	2.04396e+06	494118	868858	1.21694e+06	1.92296e+06	5154292	2.1439e+06	2344315	550128	1.57051e+06	1.69101e+06
perfluorooctanesulfonate (PFOS)	7.73509e+06	2525198	1.42319e+06	754650	2.55459e+06	2.70996e+06	5.81137e+06	972164	3.62578e+06	7381105	1.25152e+06	4.20803e+06	3.13895e+06	2.21407e+06	12437143	655992	1.07988e+06	3.2561e+06	372424	3.36007e+06	2.23127e+06	3.65202e+06	3.53717e+06	2.20209e+06	1.30668e+06	1.96096e+06	707436	6.46488e+06	1.31839e+06	5157308	2502909	1468517	618659	1.78272e+06	6321708	2.38146e+06	2.64665e+06	11453622	2.79979e+06	4.01792e+06	2.0774e+06	4049929	2.3128e+06	1.20718e+06	1.52416e+06	1770566	7385526	5327609	8791318
perfluorooctanoate (PFOA)	10017165	4624599	1.28845e+06	2.18978e+06	5924060	3.35847e+06	3.81189e+06	3.01116e+06	1.80169e+06	4.06533e+06	5633524	2576737	5862478	2.72465e+06	5705088	2.86852e+06	4.41448e+06	9182459	766340	4153480	3.74716e+06	2153734	12228449	8862734	4.9386e+06	4.91852e+06	4.50609e+06	5107601	7.30733e+06	5058037	6930183	3.98865e+06	13719259	4651802	17041074	2.9202e+06	2.97134e+06	6.22452e+06	4780758	3.7236e+06	5556599	2.88492e+06	6005374	11825815	2947333	4225339	7.68931e+06	3.8468e+06	13457423
phenol sulfate	68158704	182587616	12625081	7227420	32589744	22972114	29157480	93330936	88425416	3515272	160380768	159255056	631869120	30494744	16150408	5.90672e+06	52626272	38457952	53703320	53331824	230565600	29257046	10953119	82625976	113031808	74508040	64694852	61068312	115287392	101321384	107896864	68198848	162566864	113699496	86612408	138380784	148178208	99610632	164112112	16277603	53242040	77510424	43627452	26275516	37257080	156583408	3.47519e+06	33538154	52864344
phenolphthalein beta-D-glucuronide																			7629583
phenylacetate	65420	137337	28062		94487	59692	44834	59345	70357	60722	77832	78729	509570	29841	116513	100566	34522	118378	106862	115695	348233	35133	39709	100974	54617	25791	36676	27598	106067	77400	44680	95896	66678.2	108927	52901.8	54683.3	74035.8	96395.3	117448	32719.7	43451.3	85276.7	58851.4	29142.1	77861.3	150813	37930.9	46575.1	149403
phenylacetylglutamate	28572.3	59626.7											236828			25569			138031		475582			124682			21765.4			59640							43263.8	13055.2	31962.4	18652.3		43827.6				142717			91835.3
phenylacetylglutamine	6623720	19423008	1143960	465533	3.08156e+06	7052374	2.00195e+06	1.57092e+06	6097607	1.12527e+06	5295498	2.48575e+06	64909936	613573	8551757	6.81524e+06	5.98854e+06	4543301	14991308	10482801	60388936	1.48454e+06	2.38722e+06	23058572	3.47701e+06	1.51921e+06	4884105	2.68276e+06	5.07558e+06	13143867	5594408	7092839	2993090	2.81511e+06	3.38463e+06	5.06066e+06	7314791	5.31041e+06	7564810	5830851	1.58273e+06	9583431	1.18124e+06	1.13869e+06	3.97726e+06	22372878	253645	3.77062e+06	21922752
phenylalanine	1216629376	1074152192	1306110336	692809152	1746835712	1015378560	1067122688	1460691712	1496846848	1441264384	1478328192	1325827200	2059410944	921642624	1944690304	1240294912	1405660032	1956936832	1768268032	1717052800	1860951936	1850733824	2059532928	1610501888	1153525504	1220251008	1316240384	1079232640	1345432960	1154845056	1241949440	1192176000	1267792000	1335921408	1145023744	1008287040	879065600	1235512192	1116827392	940219136	1121768960	1417372288	1350984576	1139163520	1312506496	1377557888	1178545280	1401442816	1680548608
phenylbutazone
phenyllactate (PLA)	1.14736e+06	2.79089e+06	1.35743e+06	1.08889e+06	2.76569e+06	922898	1.14977e+06	3.86291e+06	1.78727e+06	2.37702e+06	3034108	3596047	4047858	1.2538e+06	3.19141e+06	1.5045e+06	1.43272e+06	6.93036e+06	11582389	3.14002e+06	3.34569e+06	4508664	2.31702e+06	2.29979e+06	1.05939e+06	1.4544e+06	1094860	1.281e+06	1.03278e+06	951820	701267	2.13779e+06	2.158e+06	2.15072e+06	1.83959e+06	1.9389e+06	1.14747e+06	2.37544e+06	1.50344e+06	959336	1.55267e+06	2087965	3.55762e+06	2250679	3141949	3.84937e+06	1.77042e+06	3.14032e+06	5075709
phenylpyruvate	149676		113664	62124	242358	157365	141303	100464	128341	183908	250871	165659	353069	132449	246302	254469	182960	280415	241172	268490	210579	176372	281650	204400	106714	207487	98018	134749	157813	114824	134692	184394	93261.9	128202	105456	40719.9	90401.8	190888	176492	196464	162368	149037	209885	167486	207344	195535	164044	180805	176897
phosphate			210196		1.84205e+06	79263736	113632		267602	133370			612898		878467	163725		180789	7.09697e+06	232280	432127		199500	1.01097e+06	159746	200537		25782.6	212568		194871	158320	22171.2	161949		185638	380682	197151	327853	99525440	78326.4	5.43451e+06	178344	170647	235610	131136		264372	304853
phytanate	1.01727e+06	607731	605025	582477	1310578	1380023	4.14087e+06	430258	444431	2140832	695243	871894	747926	689661	788120	516135	629782	425621	738004	741910	465286	2704120	723258	19861634	680421	1.48304e+06	602342	1.00073e+06	1.62712e+06	3346824	1.28203e+06	1.16097e+06	475823	1.04815e+06	840046	595753	2.56936e+06	687358	921912	1.43726e+06	911798	434514	554502	301572	376895	270177	542696	856601	536961
picolinate			186118		242545	522611		209727	264903	568321	675436	209507	187940		391100	746217	255562	689833		546493	341626	298076	710056			77433.3			453366				254579	158497	126774			578929	698750		133158		347933	243302	765636	514650		359639
pimelate (C7-DC)	157997					122444			111763	187940		231479	281727				210481	169824	966621			252681								337231	241976	254157	89130	317985	85399.8	90151.5	237102	273021	151950		353794	210670	318276	204167	184237		288781	120351	225856
pimeloylcarnitine/3-methyladipoylcarnitine (C7-DC)	233351	114589	228707	118421	111936			144861	584200	640001	350409	312127	3.6821e+06	104601	341779	361240	351719		2.81351e+06		384453		173194	373425		248342	259146	176080	331914	263553			147244	325199	285595		88346	770881	175177	44770	126346	252071	230594	412249	438994	165107	709073
pioglitazone
pipecolate	125137	622724	2.89846e+06	63255.8	320711	260502	297333	146335	311296	350432	119258	195569	382239		464730	376809	108720	2278744	1.01935e+06	935207	398452	1319739	606481	263721	629453	914095	206875	534198	504648	464251	364658	623075	283303	225768	246893	190195	487356	293237	215223	219307	155959	729595	182569	339312	2.12393e+06	856859	224431	268737	382239
piperine					713605	163560		136774		3.05091e+06										6.2498e+06					794752					176377				102672		877100	816448		187886	3452195	1.20185e+06								141453
pregnanediol-3-glucuronide	276630	73905.2	314680	53760.2	286295	359001	1782221	111402	98633	171933	149509	184247	1.78947e+06	114577	158606	222677	286546		249727		369631		405337	205658	279826	71031.7	207998	161748	645985	340702	86307	262217	232422	241306	129695	401878		150190	61762.5		634110	233652	283806		52948.9	157103		172554	675120
pregnanolone/allopregnanolone sulfate	223496		163101		458816	140422	2.67982e+06	161145		160112	192838	389623	231384	130278	177855	327334						162745	147887	83598.1	274315		103412		172897	99319.1	72610.8	145115	779465	186133		277998			137833	60517.4	358738	447050	409828		153688				360946
pregnen-diol disulfate*	27487122	51872020	31429606	24897376	54174680	15230784	12972004	38204092	19027618	45435180	93983280	137144736	84742488	29951072	39052020	37298316	7.68838e+06	4700410	32800628	8.08274e+06	18814376	11232527	22245290	36281544	34519232	13294324	20235894	21833120	14101115	9063066	10838798	28819910	44632064	23416530	14723120	34936804	28432270	15018361	39741032	10649657	45736984	68027016	61543588	24884484	38785880	12708023	1.38268e+06	11295193	27704994
pregnenediol sulfate (C21H34O5S)*	27576230	10452553	11010010	7.2988e+06	31019154	9760509	7019632	16543981	7.46781e+06	17005060	20969864	23402128	17578676	17844972	9260175	10389610	3.07466e+06	2016830	2.18323e+06	3.16411e+06	3.12906e+06	4890766	9161101	5716737	10658769	5415284	7.46554e+06	9511572	18109722	5.30675e+06	6.68412e+06	13049204	20611172	21270324	7049307	24052920	8288121	5810953	12940237	4919238	27268966	5913193	35039960	2.37772e+06	3769420	608049	188225	11149311	16605692
pregnenetriol disulfate*	8429398	8.15487e+06	14107111	5.60946e+06	14620283	6.77069e+06	3.0907e+06	10010746	3.74995e+06	15137530	26265128	26533342	22378548	9450651	9552724	4.38001e+06	3.85246e+06	814174	10117181	1.67558e+06	2989935	2.41264e+06	3.64735e+06	9196491	9384693	4.34655e+06	4429078	7830749	2.09219e+06	3241265	3.73271e+06	8.27753e+06	15227041	5021502	5080844	6707082	8646010	5056952	11668517	4.13677e+06	9847858	11554175	18618606	3.03792e+06	10122686	1.83855e+06	240647	4.26831e+06	13983117
pregnenetriol sulfate*	12247861	4360863	8.14665e+06	4.23582e+06	16192630	6.80971e+06	3693031	9865525	3.2263e+06	10548665	16044723	10283345	9030238	10206372	7067398	5.61446e+06	3495343	2.47313e+06	1.90821e+06	2.80556e+06	1.44023e+06	3.34702e+06	4.27396e+06	3.1088e+06	8254730	5011459	4766905	7066855	4.76561e+06	3.68773e+06	4.9018e+06	8398113	12746995	5748452	3.93195e+06	6.9482e+06	4.40298e+06	3.3873e+06	7140139	2939843	7043014	1.91862e+06	16614701	1308614	2.86376e+06	289339	87825.7	5759450	9595224
pregnenolone sulfate	4.27312e+06	1.00892e+06	2.49116e+06	682714	3.72773e+06	1561531	1.24791e+06	1.68705e+06	1.44564e+06	3.74603e+06	1.8742e+06	7.72808e+06	2.05981e+06	3.11343e+06	944288	1.95176e+06	782470	1.57701e+06	400237	739346	568723	1728676	1.57314e+06	538872	2.6717e+06	1.38578e+06	662544	971224	2.50394e+06	1.38641e+06	1.59227e+06	2.69992e+06	3.15262e+06	2.31983e+06	1.29618e+06	3.61998e+06	1.07977e+06	462582	1.9563e+06	640121	2.87992e+06	1.02829e+06	5.23252e+06	286794	1.09009e+06	116820		3.34831e+06	1.99999e+06
prolylhydroxyproline	5512467	10146205	2889032	2989985	5324036	4.16479e+06	2872491	8824813	8017670	3632574	4715518	2383836	9144217	4374531	6827268	3952131	20595740	8592910	50145992	22079076	8718942	15322051	8842441	46378464	9020034	8473004	8.18209e+06	7488368	13811116	3742699	7992271	8333909	5620283	2.2801e+06	8066601	15714743	12276284	5094512	6319473	5165777	5.60223e+06	11603202	7811986	4.17607e+06	3602876	4.16809e+06	4610352	11335913	14343355
proline	332446368	591026048	501709760	304449856	545099712	312321728	493462464	775334080	735035136	313073696	394454688	383954816	907338048	321643104	689687104	541344256	713326656	822687552	880545344	1268189312	1363709312	825812672	855398144	712181888	886560384	896657472	740653312	1483224064	1076750080	736787520	768686784	838731456	490220608	567739200	764733696	572165056	649577984	607931008	400838368	400590496	534476000	909248128	702244992	454305600	631990656	686071040	575305920	943752896	743273536
prolylglycine	541124	699370	768745	400285	399126	319653	460133	690494	1.04233e+06	232660	133026	489537	731812	468992	534145	319472	1.98885e+06	1.00536e+06	1.14135e+06	477026	264998	854255	432743	703040	1.46333e+06	2106046	1.09328e+06	1.19256e+06	1.28246e+06	551468	1.09816e+06	1.65044e+06	1.64955e+06	89185	691040	382818	361836	428299	329375		367280	404574	1.1132e+06	118359	722152	594889		2.03425e+06	418309
propionylcarnitine (C3)	1.39126e+06	2.33873e+06	2762838	1.49512e+06	3243238	3.82187e+06	2.41624e+06	2.12738e+06	1.51108e+06	1.413e+06	703028	3.4018e+06	12789072	1421894	10095242	2693567	2170168	853917	354511744	2.55185e+06	4497575	5.32263e+06	1.22727e+06	2.2862e+06	1.22893e+06	2991614	2813117	2.2663e+06	4455501	3137901	4.24101e+06	6046129	1850419	1.28462e+06	1.76464e+06	903036	487973	2.6657e+06	959470	15840726	2.41211e+06	6.13063e+06	697406	10802101	4.88884e+06	1.87042e+06	826985	3669216	1.83418e+06
propionylglycine (C3)	123710	143618	180123	124804	216322	319407	172949	121462	274855	150984		150544	532163	125818	205178	112624	320173	197538	889262	177199	257370	266308	118179	150368	114210	156527		192211	184262	120433	118678	313090	160056	212291	319833	285967	46887.9	147257		195107	118569	259183	143708	130019	208729	236265			117909
propyl 4-hydroxybenzoate			72382.5					31984.3	38814.5				56436.5	60058	56817.6		27019.8		39062.2	42326	63687.8	96655.9	27201.4					37367	48354.1			40761.5						25687
pseudoephedrine
pseudouridine	3.89271e+06	4.99802e+06	5.88939e+06	3.43079e+06	5583169	2708890	3.12582e+06	4.91241e+06	6051233	3566306	5.90289e+06	4460967	24515254	2511960	4227971	4.11753e+06	7.77335e+06	9199449	94030664	8275914	8680710	8851835	7151742	7.5526e+06	6264584	4.66435e+06	5.00514e+06	5387265	5.98429e+06	5.06434e+06	4.05902e+06	5.21258e+06	4815249	4.18518e+06	4.39375e+06	4.2971e+06	4.56602e+06	6.43697e+06	4.88395e+06	2.49142e+06	4.00701e+06	5.48505e+06	5784803	3.4241e+06	5.29846e+06	5749700	4.62941e+06	7677497	13221847
pyridoxate	1.39608e+06	1.3275e+06	2.79843e+06	645116	2.40893e+06	1.05452e+06	875136	1.10506e+06	1.1988e+06	1.48395e+06	926130	941017	10094063	554803	18778090	136622016	1.35383e+06	651608	30864980	1.88128e+06	806596	752984	1407095	7642622	1.88583e+06	1.32725e+06	754816	1.30295e+06	1.11512e+06	1546409	1.08734e+06	1.94642e+06	1.02603e+06	790400	1.51626e+06	1.04102e+06	831679	2164301	1502092	1.33685e+06	894476	4.20911e+06	1.02454e+06	823948	914349	574074	1.15044e+06	1.21438e+06	7.36293e+06
pyroglutamine*	34900964	80183640	38669492	85130312	58348092	26459402	13217791	72748480	75918576	25373850	61681500	21772200	89297832	38266900	31354844	63858460	44164156	78597368	513433952	117486744	258515456	80538152	73606064	16959428	72029472	182626784	244488544	98674824	70207648	32626942	43060424	126350488	117662896	44888440	47212692	95934160	65990548	109684712	118583888	41074480	30514154	76698160	85238672	38693804	84623496	57372316	61460368	85103696	473095552
pyruvate	287016	730788	992801	363200	406270	10681553	1.13607e+06	656586	994268	418569	1.12008e+06	270186	339986	245740	800401	1.60986e+06	1.30833e+06		697765	2.39454e+06	3.07858e+06		1.20473e+06	2.55196e+06	704381	3230495	1.73949e+06	2381318	1.93107e+06	566621	1.01706e+06	696056	373419	395667	511036	399585	180056	609032	621868	7.88388e+06	402050	3.05208e+06	1.21295e+06	735614	3659468	2.55578e+06	603344	580163	2.93144e+06
quinate	1.11498e+06	450809		101705	74678.8	152142	176468	61235.5	267002	18633944	142447	1.865e+06	2185333		118871	3.43533e+06	647677	255966	1.72758e+06	140663	109183		826375	159138	729065	1.1429e+06	162861	360144	7553962	1.66432e+06	1.97433e+06	1.1547e+06	225975	269688	408515	335615	296160	686551	1.01473e+06	183794	207290	636859	187149	872612	307391	292779	164884	1.12553e+06	493103
quinolinate	208855	126896	413824		350127	283933	60242.9	554014	428910	248769	738191	270995	2.88743e+06	194863	400594	406643	386227	1.2982e+06	17469610	767129	277628	290081	2.14299e+06	343958	201618	94230.1	205665	142045	244262	169577	178700	250797	526747	294846	496890	339836	70894.1	131217	91621.9	38515.5	159154	180557	110876	327940	539944	117791	801269	682737	138882
retinol (Vitamin A)	3.55406e+06	2.45585e+06	1.69315e+06	1656887	1.85533e+06	761237	1.53134e+06	1.55774e+06	1.90454e+06	695314	483290	1.3727e+06	6441042	540614	1.58898e+06	956237	7.18525e+06	792121	5.1795e+06	1.47396e+06	4446491	240824	1.14728e+06	3.60197e+06	7.97304e+06	4.16182e+06	3469274	3.33689e+06	5.42791e+06	3565469	2.73372e+06	3281267	1454172	598862	1872903	736319	928275	2237291	720732	680577	1479005	1084847	2217339	1718348	1325977	1507547	623190	4041332	2417252
ribavirin																																							1.77837e+06					375660
ribitol	258266	264731	299375	166273	276586	250370	182517	316391	365558	205363	452792	186849	510963	217105	399533	295160	447573	820982	829815	598101	708753	593041	570353	497994	344885	311473	343094	279211	317039	224571	250821	381738	236878	252885	255900	209345	264847	265787	403997	153996	278785	300341	424825	296132	328284	377203	266870	468877	463681
ribonate	10972890	14709768	21743928	6.72377e+06	14028993	7.91666e+06	9595659	14778885	17175070	14780168	14518378	12039794	48306272	8020160	23599886	9852088	17315508	21601988	197994224	22394682	30819148	24490868	21858772	19033434	16783780	17626550	18581792	14937385	22468396	20332836	15543009	20459126	10895709	18127782	17319472	14599351	11159512	20825760	17680380	7.34985e+06	13076591	15448859	38680352	18054838	13322682	23382222	13488049	16681892	25156990
ribose	233046	133849	300479	283459			73241	107939	117493	139501	153345	120782	202209	321225	229940	612001	1.01999e+06	343457	1282740	116316	428850	141284	96883.8	145952	165959		132010		133912	167918	189805	186691	497322	106575	69278.7	109301	136982	102255	564601			63692.3	560075	168536	442490	533479		356944
ribulonate/xylulonate/lyxonate*	11303443	15004810	14311444	8.02816e+06	17830306	9503891	10334666	6504800	19107864	10557998	10620038	10317508	49048572	6567434	19238036	17157084	21634386	10369178	145078592	16465159	11205832	9979878	8605782	32528828	16198146	16413206	9076735	11335498	16133678	26374498	21809528	34952208	7475918	19287912	14881022	14435233	8746450	18089664	11299716	7.40232e+06	16026843	13710931	13668109	18466550	30038060	13712468	7.21203e+06	11145472	16095278
S-1-pyrroline-5-carboxylate	2.58113e+06	5098086	3191035	2185290	3.62581e+06	1.38603e+06	3065162	4709111	5.72113e+06	3.44138e+06	3.00169e+06	3.20048e+06	5845061	2.59799e+06	4.18178e+06	1876576	3.29805e+06	8942592	4.46552e+06	7182562	4893012	5344913	5035291	3.53619e+06	4.2189e+06	5856284	3.81338e+06	5540063	4784418	3.62712e+06	2.80762e+06	3.08612e+06	3.51476e+06	3.92926e+06	4038739	3.71146e+06	3.65206e+06	3.72904e+06	2.12315e+06	1272278	4.11293e+06	7.11961e+06	3.38643e+06	2.4555e+06	2.28384e+06	3.26951e+06	2.73864e+06	2.80586e+06	4977288
saccharin	890102	81099.1	89098.5	114583	66262.6	79531.2	335023	78802.5	361881	110054	94648.1	86084.4	162293	151181		85634	76474.3			77940.3	76000.9	195086	91545.2	96031.9	122366	84563.6	105873	92435.9	338805		141407	174662	69246.1	89906.2	391841	69145.5	177423	72692.3	65714.8	68135.4		63738.8	210065	58339.9	300321	470024	73445.4	80997.2	86342
salicylate	704184	2.18961e+06	608649	655751	1.01989e+06	1.47745e+06	804584	1.63106e+06	1.25004e+06	1.07197e+06	1602102	1.15022e+06	1.4552e+06	746890	1.16874e+06	1.02967e+06	4.34185e+06	1055469	724215	1.23002e+06	594472	1.05975e+06	836562	1.1562e+06	1.06166e+06	1.16442e+06	682911	734243	2.25966e+06	937065	1.87443e+06	779398	826578	1.3692e+06	1.01036e+06	3.76217e+06	947269	1.76667e+06	1.08451e+06	761983	1.67242e+06	984698	900791	896514	985471	1285595	935597	17290924	1.33574e+06
salicyluric glucuronide*		40097.4											75129.5				1.31999e+06																			24497.2												125762
S-allylcysteine	199098			704692					239467	213345	233143	3.42088e+06	315325				134180			2.5429e+06	153356				6.79452e+06	1.10984e+06	1.23294e+06	747040	3304913	6923442	1980675		228519		9939115	473217	372937	1527293		243625			38548			61187.7		167748
sarcosine	2.19424e+06	3.22915e+06	3.51934e+06	1.6985e+06	2.49339e+06	3.52792e+06	2497531	4.09178e+06	5.94596e+06	1.69186e+06	2.3758e+06	2794827	6.52384e+06	1.12193e+06	4.12511e+06	2.05566e+06	3.44257e+06	3.13623e+06	10778003	13683796	7.46672e+06	6991866	6.92445e+06	2.94267e+06	4.98976e+06	4.81628e+06	2864022	3061333	4.60465e+06	3663196	3.01253e+06	4.25598e+06	3.80279e+06	1.87724e+06	3.38618e+06	2.29312e+06	3.80434e+06	2.39716e+06	1.86686e+06	4293300	2.46198e+06	6002389	3095824	1.93856e+06	4155524	5345414	1.6677e+06	8542949	2244005
S-carboxyethylcysteine	2.19398e+06	1.62364e+06	4.49217e+06	1.30386e+06	5.22578e+06	140001	3.87212e+06	4.01544e+06	3.98806e+06	4785920	1.65283e+06	995398	3.71324e+06	1.76207e+06	10400079	5.43628e+06	2291961	10246508	4.40178e+06	12910865	280704	12167251	6356352	8.191e+06	610860	513024	414977	265333	1.13512e+06	691978	881702	518676	4090549	5.65217e+06	2245334	3.47071e+06	3.16114e+06	9985399	5014351	112139	3.34396e+06	2.06539e+06	9860119	3.35156e+06	7739720	2240609	2.74287e+06	916930	6.48613e+06
sebacate (C10-DC)	475482	411031	288727	348181	460695	350226	378400	555171	572307	629412	701225	466972	598966	392905	704002	317023	401791	823672	1.0422e+06	495778	556923	757420	383109	704232	407236	348827	300687	309503	513429	736009	619350	586589	387421	467128	287031	379269	375506	738851	414456	304565	609719	634972	407057	464254	536844	290280	2690254	515471	1.20496e+06
sedoheptulose		537874	781796				332554	1.07071e+06		500276	639988		678708	656710	1.46784e+06	1.05953e+06	3.31698e+06	1.20696e+06	4.48627e+06	976092	889846	600192	950658		431847	610606						634693	868458		571609		337822	2.08988e+06	837820	305016		344879	865990	1008690	804296	772734		1.86676e+06	860771
serine	91321824	102196136	141782976	72229120	146641600	76091568	85339312	139794256	130231456	128180400	146002912	90422656	180807968	74993016	243113152	101720384	168155712	252176736	137047808	262015488	263856624	202844144	299985760	248928960	133122328	156263072	156287648	131533208	196042384	142558352	138183424	156853344	129093416	161367232	124950168	126238848	146872512	132445280	128749872	97955352	118534352	127846456	142420928	114021592	106013112	141920432	142555664	198308048	128457664
serotonin	1.02275e+06	864452	170162	220309	336944		542814	286279	1.0128e+06	141788	231830	276478	550824	199347	996133	396569	1038136	657887		2.1722e+06			365862	2.7727e+06	1.06153e+06	1.61998e+06	1.21278e+06	669442	1.26284e+06	381176	1.42623e+06	1.47045e+06	609823	958692	951349	937441	394652	446026	389159		497086	202545	717506		298220	982540	368035	452379	1.53036e+06
S-methylcysteine	130058	521896	204017	340201	335658	512308	246671	161478	555366	96130.8	285508	41325.3	131630	77962.4	177411	372865	472986	437047	135728	824046	212128	689747	282233	346603	1438401	587732	231692	1.08626e+06	399115	725739	814490	532538	151553	395029	352734	345162	673888	173452	336610	103330	272458	128752	205321		149662	409672	143285	175344	486789
S-methylcysteine sulfoxide	782704	4.09521e+06	1182831	1.20449e+06	1.77695e+06	1.73372e+06	1.60003e+06	677687	5.11752e+06	625536	452305	747142	3.83687e+06	381982	1.44436e+06	1.04863e+06	3151173	2.99855e+06	95304.9	2.97776e+06	852937	3.21682e+06	1385278	1.02648e+06	5.72731e+06	2.7663e+06	678038	3.9566e+06	1.82171e+06	14426995	4029565	4.03728e+06	493715	2.05522e+06	2.03084e+06	2.00408e+06	3.9957e+06	3.78488e+06	3.6293e+06	159566	2856369	385495	613233	82338.7	812522	1.18373e+06	563807	1.39857e+06	1.75912e+06
S-methylmethionine	208200	2.17927e+06	362255		320467		612754	128352	1.77677e+06	213315		1.11917e+06	377919			210507		3525106		306898		398345	359001		1.23391e+06	1.80303e+06		1507733	355325	6102589	3.71768e+06	2.85952e+06		59742.7	347868	2.52715e+06	455497	1.94607e+06	1.72308e+06		161288				929304	494382			88076
spermidine	115646		67542.4		173046						165970				273844		336994	835566	231661	244825	885483	404661	304761	133100	82509.5			34894.8	146484			141203	288661	159725	159061	92220.3	163488	327269	94051.6	173046	150421	162328	159988		251680	225423	340892	613116	371911
sphinganine	1.11039e+06					170266		311772				246756			202245		233655				321459				570083		471058		557006		230155	181443		630730	117679	97467.7		452410		89182.3	154894	79237.7	81016.3		123023	239688	122949	311316	536687
sphingomyelin (d17:1/16:0, d18:1/15:0, d16:1/17:0)*	18165874	14399753	23126270	8540095	23424670	21962062	8025966	13450606	23688726	32261556	19692918	20758944	23536774	10156271	37849852	19783494	22812442	27153768	10057343	16832908	18854264	12503125	11267663	35238972	20628654	14035336	18313262	10600130	24798984	12403384	9213789	13872408	18103922	26118564	21311764	16246473	22564912	18649130	19954384	22424898	14589597	15028825	28649172	14398514	26741478	14490016	29739324	16331219	12986329
sphingomyelin (d18:0/18:0, d19:0/17:0)*	8524364	3.71487e+06	17317544	7.47002e+06	12980776	12987673	2.75352e+06	9700273	5329738	12040951	6.28662e+06	3.25465e+06	9672184	2.096e+06	25026114	8.28609e+06	6215843	9431360		6.31539e+06	11490862	3.73052e+06	7.10228e+06	5.32997e+06	1.85083e+06	703899	4.22324e+06	2.31844e+06	4.53752e+06	2769167	4.23065e+06	1.72846e+06	6.52998e+06	15899927	10360936	4567772	6.92808e+06	4.00004e+06	3.84768e+06	11023261	8.27209e+06	4496116	5.78078e+06	13841525	13147328	3.84514e+06	23083292	7020007	5.90171e+06
sphingomyelin (d18:0/20:0, d16:0/22:0)*	2.95005e+06		4377246	992678	3180178	2.23467e+06		2662781	953183	2.39429e+06	1.02513e+06		2.59971e+06		5899523	1.48895e+06	1.72344e+06	1.62053e+06		2.84733e+06	2.70542e+06		771541	2240040			855438	873788	4.12979e+06	2.05958e+06	1.89729e+06	1.36229e+06	2176594	3168031	3.47633e+06	1.6123e+06	1.40582e+06	1784660	1.46816e+06	4859710	3.09403e+06	1.13458e+06	1.8575e+06	2.95271e+06	3.2564e+06	1.01341e+06	4525631	2.0463e+06	1.6289e+06
sphingomyelin (d18:1/14:0, d16:1/16:0)*	44364480	22662726	30689262	15289173	35326188	39429976	16876954	22866910	41067552	45157480	29663634	33749076	34657312	13536978	62782228	34036460	49230592	42433472	14569053	29349358	25129032	20692296	13512646	71382336	40806488	24252998	28693760	19957748	47909436	25408724	18167868	23619480	28476456	32807368	37313660	17476102	31252646	33192346	25042948	33442608	33259588	25418354	32338574	26366326	29404456	29935906	46648592	24863614	24490940
sphingomyelin (d18:1/17:0, d17:1/18:0, d19:1/16:0)	10732616	10365531	13477731	6.42375e+06	15103544	15783064	6.44411e+06	8402277	15916058	25556756	14238048	12282398	16478272	6.74471e+06	27638964	11754470	16011527	10745616	5460953	9553670	13746805	6.51928e+06	11066436	18107882	11435237	6.13276e+06	11738513	6794464	14099155	8890654	5.58074e+06	9291267	12588888	18436054	16668155	9423897	14000123	11492226	10827998	13901038	10130061	10260981	17416744	9979773	16343202	10349438	18382992	10359753	7636296
sphingomyelin (d18:1/18:1, d18:2/18:0)	52148988	52218296	60195556	40978196	49185820	62196188	25452918	41680032	45471296	63465684	54647280	35599472	51591236	22936260	80287864	33553032	77214944	27435360	28313578	27876662	42719296	14671997	37751616	46271196	43359504	22993130	43563268	34941756	42305768	25741108	32690570	27719638	45239508	67045540	48503684	33178482	61027160	33665500	38272892	43904716	42173396	44912392	47825028	36703120	50119032	41812412	58816692	49615520	40098740
sphingomyelin (d18:1/19:0, d19:1/18:0)*	7.08587e+06	6080317	6383180	2.97622e+06	8227406	10360261	3545077	4166197	8934856	15514460	6.30158e+06	5.04719e+06	9831134	3.13057e+06	15197172	4.31459e+06	11088388	2.72831e+06	2.35248e+06	4.39866e+06	6.32153e+06	2.36328e+06	5.13459e+06	10771851	5.36516e+06	3.30787e+06	5949738	3.90852e+06	8.26095e+06	5021297	4407471	4.09001e+06	5313738	9265356	8.05639e+06	3685144	6493926	5186004	4.09171e+06	7175454	6538815	2.79113e+06	7123352	4.16883e+06	7145740	3.28454e+06	6.8416e+06	4953490	3.84025e+06
sphingomyelin (d18:1/20:0, d16:1/22:0)*	137355632	99983480	128967952	69815832	123584856	135139424	66419936	100425928	137658080	170393840	108854040	84437432	145390592	62198680	204418960	81478160	181142144	77271296	55094412	89263880	103341608	62017568	96606592	170770864	119345536	62363356	116804520	92882456	187364064	93909976	96902296	87620992	101951352	105252936	132449360	67630184	99551752	97627280	75226976	114136624	108376592	79285520	126130184	95211192	123633824	79088912	130842856	109434384	81294376
sphingomyelin (d18:1/20:1, d18:2/20:0)*	32157914	27135612	33038056	19147834	28622242	39447908	15477592	26231482	29864902	37788488	28939234	18477272	37286896	15346959	42980660	19318216	48078672	19246358	16293599	19670826	24965164	10898990	25192270	26967796	35724516	17100570	34070876	27727798	34756180	24631774	23999732	19600632	29792922	37017060	39281596	25167160	28989798	26866308	24276052	26332970	26958306	21016218	33227800	17260274	33684468	19369968	29723014	36091920	25153266
sphingomyelin (d18:1/20:2, d18:2/20:1, d16:1/22:2)*	939780	757030	2.26455e+06	669662	683804	2.84355e+06		819375	689626	1.10679e+06	894659	1.45974e+06	1.46948e+06		2.78064e+06		1727156	1.21341e+06		739757	1.03094e+06			1.45593e+06	618730		1.19878e+06		690174	484449			936214	2.01211e+06	1.38293e+06	540702	1.54091e+06	1.37008e+06	1.01546e+06	596739	1544917	1.07619e+06	1.34746e+06	726397	1.65376e+06	627878	2.59e+06	1389461	915721
sphingomyelin (d18:1/21:0, d17:1/22:0, d16:1/23:0)*	36597756	18060724	26213226	11263078	34603932	33383458	17570182	17648948	31030762	48635496	22068838	18851486	31472856	14749484	50925824	22341776	45648152	10175620	9740841	20060386	19252824	10228093	16371066	58482096	35453872	19063016	29288646	19181890	45821912	27506198	21045644	23187066	20037004	26878152	25421526	16782820	18798830	23623410	16662191	29704888	28936044	16743895	31489056	19494002	21420546	14985466	28545454	23793170	12807054
sphingomyelin (d18:1/22:1, d18:2/22:0, d16:1/24:1)*	209941984	120304728	189430064	81302128	174852656	204424000	87679488	137993088	194969424	213518400	165286048	109455160	214026288	88974656	251130288	137677424	332103488	124070408	93971376	128221584	122616808	90485584	115409104	216919520	248415648	112467064	189101616	141946336	285091232	147508672	115071040	141705888	136743840	149835504	165741632	113565280	120285976	141956864	132355464	152706880	142201840	113777792	179706512	107425632	163409616	101058112	186565152	195641168	98070904
sphingomyelin (d18:1/22:2, d18:2/22:1, d16:1/24:2)*	9336365	7501498	15007987	6245704	10816269	17369672	4612682	7.96295e+06	10634817	14638197	9175747	10468602	13092842	4.05073e+06	17345522	9803016	13167055	11876651	6.65086e+06	8598547	11451320	6.8267e+06	9382679	9524127	8522710	4252278	9684083	5.73324e+06	7882781	6.94335e+06	4.12032e+06	6310910	9669103	16676168	14293668	8.3548e+06	10419063	13366785	10761560	7848651	12323803	9191798	13809273	9180993	18515830	6030982	23135466	11792253	7318709
sphingomyelin (d18:1/24:1, d18:2/24:0)*	450934816	360244320	612635840	265983712	402478112	584256768	222963392	376150464	666592384	494888992	428054688	360332160	595904704	241654192	808690624	465080096	637396160	626004992	300123744	483360320	520889632	617369472	414403968	426953728	477825952	243996208	463355200	295197600	582025984	351432576	255090864	329029888	407135712	482084032	634833408	394767872	303010560	473550624	444553568	476877664	387808320	387872704	589991168	538574016	669064320	327589024	872325824	568756416	370337568
sphingomyelin (d18:2/14:0, d18:1/14:1)*	3.46661e+06	1.28922e+06	1415269		1.46359e+06	2.84234e+06	1.15364e+06	1.08136e+06	1736820	1577182	1243342	718982	1.9716e+06	377740	3124403	1549399	5.71869e+06	1.78281e+06	765033	1.87176e+06	1.64787e+06	512802	396428	2.6473e+06	5161248	1.73994e+06	2541895	1.54062e+06	3272250	1.67334e+06	1.45101e+06	1.48816e+06	1.76341e+06	2.14839e+06	2262530	866343	1.40899e+06	1.15064e+06	1.13213e+06	1.90279e+06	1.5831e+06	1321690	1.30594e+06	554318	1.05586e+06	1.65756e+06	1.43763e+06	1957944	1.51677e+06
sphingomyelin (d18:2/16:0, d18:1/16:1)*	116020712	88018224	121887440	57699468	87994096	120941392	50266148	70107512	111390032	97262168	110616344	83616408	102307776	42907468	152223360	88454904	186939808	143340032	79004608	91690216	100058504	46629168	61964140	94331672	149410464	68745224	93818976	73288408	128623968	79009920	55020304	67740360	90053440	90091672	98056416	61985848	103707456	83172088	101441160	80606992	79281632	80851568	105114016	70304608	111310704	82376464	145338976	97082064	69643480
sphingomyelin (d18:2/18:1)*	2.67208e+06	2813269	3.92129e+06	1.33288e+06	2.16776e+06	4478421	859513	1.86172e+06	2.46204e+06	3041610	3.25961e+06	2.47931e+06	3.52868e+06	691266	4964846	1.23617e+06	5355629	1.07121e+06	810479	1.86487e+06	3370889		1.22481e+06	3.57457e+06	3.77888e+06	2041960	2509566	2.29891e+06	4.69338e+06	4.01101e+06	1.87832e+06	2663439	2.47105e+06	2.9966e+06	3.22863e+06	1.66251e+06	3.38491e+06	3234432	2.45504e+06	2.31148e+06	2.40812e+06	1.55523e+06	2657012	1406234	3.00088e+06	1.13494e+06	4.42175e+06	2395157	2.00689e+06
sphingomyelin (d18:2/21:0, d16:2/23:0)*	3.57862e+06	2.26613e+06	3359015	1.58291e+06	4.07969e+06	6.5041e+06	2373734	1.7581e+06	3.52137e+06	5036256	3660031	814539	4387191	1.26636e+06	7.22999e+06	1.96303e+06	9881877	1.06503e+06	2.1796e+06	2.12777e+06	3149958		3.94385e+06	5246665	5032746	1.78424e+06	4.2409e+06	2229302	3.82849e+06	3.09008e+06	1.81487e+06	1.98735e+06	3.07075e+06	4432209	4.69012e+06	2.46776e+06	2.97642e+06	3229165	2.77033e+06	3.53447e+06	4.18823e+06	2134604	4169939	1945797	4.16534e+06	1.70753e+06	4962876	4101233	2.53441e+06
sphingomyelin (d18:2/23:0, d18:1/23:1, d17:1/24:1)*	80049408	48037876	72655680	31243652	73853696	94183144	38529064	44899876	79786592	94341208	63760552	46601820	81920008	33559320	124604472	59793944	128053808	47099060	34005576	54456600	54802572	32873886	45349712	98395544	112044696	51912752	75756152	49099800	83045800	60698228	40851980	54960784	57212168	72287224	75477864	49671020	49649320	60657528	53594368	68314536	60202072	52038808	82278672	50109648	65657384	42550508	84721792	78527528	36583652
sphingomyelin (d18:2/23:1)*	3570387	2.6504e+06	5064152		4787909	6902849	1.68738e+06	2.53528e+06	4.09809e+06	6686981	3.79654e+06	3.18338e+06	5734920	1.49774e+06	8626439	3.98301e+06	6068993	4497248	2.43085e+06	3035470	5.09696e+06	1.05773e+06	3.86439e+06	6.20521e+06	3.63273e+06	1.85122e+06	3.52697e+06	1.69039e+06	3.4825e+06	1.82128e+06	1.42886e+06	2802855	3.44954e+06	6680571	4964456	2.60717e+06	3.48462e+06	3.68184e+06	3788259	3654734	3.99263e+06	3.65413e+06	5588978	2.94269e+06	6199469	2.3944e+06	8253304	3889292	2.40377e+06
sphingomyelin (d18:2/24:1, d18:1/24:2)*	206433568	166450272	297545184	121441176	191047696	313385696	110946776	186478432	288467040	238476560	218262320	180876000	284618784	107139976	355746208	209365344	339637824	304995136	178539728	222030080	233125776	178625376	203621536	167456144	255497984	127561128	250435392	141571600	226107776	150193792	104204712	156191104	215313760	272227040	298771808	178844464	165712000	234418736	227035264	198865056	193457296	202507936	288444800	202520848	330614336	152263040	404773408	304907680	168145344
sphingomyelin (d18:2/24:2)*	21745682	14376425	29956838	10150034	21185488	39403448	11472148	20336202	22395492	27912418	17523022	15605829	25972924	10087313	31644410	18891690	31495770	24389136	17281978	17039548	20824284	6.62001e+06	18770252	13465540	29926146	11362183	28508434	13358266	18945412	15242153	8736061	15202027	21647596	28048952	24054508	15479739	16438162	24470888	20487748	12799712	19759408	16334964	26302194	13532557	27205646	12747357	33884020	25059316	12702090
sphingosine	787989						167045	545069				748897			691000		459298	1426215		731327	718630	254662		965872	755248	415420	858791	440389	1.06855e+06	202766	503907	579112	411623	1.38467e+06	233585	232600	185805	1.24658e+06	209304	318716		210280	321218	708289	312350	477389	445244	673711	1.23027e+06
sphingosine 1-phosphate	618460	465598	522849	469564	424750	843742	473408	622695	456008	302007	301236	324260	647321	229227	646002	380774	805481	366448	256247	714191	545072	325207	570123	802696	1.07223e+06	1.24321e+06	980357	943593	1.2814e+06	796932	1.2354e+06	1.27209e+06	592940	409574	507480	396557	478224	682883	374716	568859	404164	288567	672266	300051	504024	673964	570191	834195	711031
stachydrine	402600736	266219248	177540720	203758624	180642976	156695648	56411644	9734839	119397360	128504904	83920152	77873176	1063763456	51707948	308591168	522592768	191804240	126085152	183676624	115836840	57253324	167019408	107588656	264741808	408230624	369356640	92547552	44901560	209532224	230937584	58065344	242372656	102859112	53402620	293225344	192297968	601839104	191932384	37405668	69591504	325059616	30344288	145260528	1075997440	274567232	123924680	98194224	23093846	904143232
stearate (18:0)	1726475904	1678036096	1338133632	1384192384	1452770432	1361871232	1413735936	1076745600	1109619456	1615921152	1099243008	2064058368	1199941760	1396503040	1137420928	902308992	1115181184	1448712960	1330193152	1315391104	1211212288	2290222848	1227931392	2500038400	1211106944	1295656832	1097023104	1675469952	2971659008	2589160704	2385331200	1773703424	1011504896	1163617536	1155223168	1055245952	1703283712	1159591680	1320240640	1746179328	1187298176	1270402560	1379719168	1163908864	1109354496	1129208832	1390987136	2187162368	1610914304
stearidonate (18:4n3)	2858019	1.4822e+06	335963	682636	674894	1.26419e+06	471703	1.09985e+06	164198	1.48859e+06	646558	2582193	1889318	762459	851560	609767	993476	1.70763e+06	517351	1.4059e+06	642603	6224307	1.20868e+06	2.56961e+06	1.50144e+06	494461	287408	659873	1.51102e+06	2.04029e+06	1.11089e+06	693459	209293	715875	1.21398e+06	1.01869e+06	1.95593e+06	2.27874e+06	1.46331e+06	531429	1.65464e+06	1.91032e+06	1195416	934332	320039	525563	1.07463e+06	1.21085e+06	1.77569e+06
stearoyl ethanolamide	465708					496176											436084	616482			873604			1143316					518527	386384			510934	397474	546762	422408	299215	522369	453023	504444	422552	411877	463218	325051	524256	458590	456821	590298	468626
stearoyl sphingomyelin (d18:1/18:0)	119032552	106894672	146832576	91477680	136901312	142985792	64981092	107695056	132055712	191006400	127816864	94922816	129203704	65643304	221570368	91313520	137513360	67661832	56366380	67025416	114471632	54979724	115471472	114959768	76944928	40376592	103581088	69309480	107611512	58460584	65739028	58784116	135803200	203338640	154567392	96503208	164196240	92264672	91371904	118017408	119309552	104937016	153879472	152664832	183237328	105538760	208035392	112859368	101272104
stearoylcarnitine (C18)	925142	1.46187e+06	1.63654e+06	1.30412e+06	1259017	1787591		1.42797e+06	1603304	1093118	1.46649e+06	1114293	1722162		1.33514e+06	2.22438e+06	4508579	2.34896e+06	2296681	2.25326e+06	2.85443e+06	1024088		1.89222e+06	1.95382e+06	1.77098e+06	1.74463e+06	1.64353e+06	3507702		1.35066e+06	1.51172e+06	1833857	1.43242e+06	1.42145e+06	980152	2369953	1.1547e+06	1.51097e+06	2.87337e+06	968512	1.7265e+06	1036250	2441301	1674256	840868	1.78219e+06	1973845	954823
stearoylcholine*	520760	1.14053e+06	441867	881308	375699		498919	526997	2337958	673025	351974	414437	698149		363940	350851	1.41543e+06	2.04079e+06	124078	1.52671e+06	2.07008e+06	340070	994531	2.07699e+06	1.67176e+06	801239	711957	776136	1.45845e+06	1.17676e+06	611656	887909	519996	416536	535284	323834	1.23034e+06	744046	234454			408166	401709			929202	549649	566434	683074
suberate (C8-DC)	302672	214445	144405	155638	234535	206106	289369	345864	253789	340128	418217	408558	1.05631e+06	250345	222535	157733	285206	332202	2.49218e+06	216202	262732	464235	209422	472865	256237	186685	176502	306190	237963	766302	623579	571748	179960	180724	253735	141636	171950	557168	309506	165567	275623	292454	362059	249213	195094	176980	643040	257446	619764
suberoylcarnitine (C8-DC)	131704		87291.2		207034	91904.9					543763	128727	898720	86118.4	82890.8		447535		11598929	95522	412180	144072	125389	541230	74009.9				159836	169008				138971		106176	160320	217548	144072	124913	78817.1	138926		431852			120859	584159	269819
succinate	7.70214e+06	6.54941e+06	4.9534e+06	3.34237e+06	4895794	3906252	5.46215e+06	8423042	5.33056e+06	7027070	5.91384e+06	8236679	10517058	3035259	8927761	6995752	6.98824e+06	19615586	15145683	14351973	6.95641e+06	8.08093e+06	6578218	6861516	8102679	6525031	5298627	5198890	11184273	4.12676e+06	7061330	5.56002e+06	4310404	7898203	5071904	4.14582e+06	5182606	8947452	6.65321e+06	3.96507e+06	7.05639e+06	4622712	6394428	6057705	4.0206e+06	5575433	5336031	7.33946e+06	9056014
succinoyltaurine	51276.3	37790.3		105096	39445.8	49208.6		45391.6	133049		139599		609826		151827		100614	93504.5	3.30155e+06		144874		67558.2	126721		38637.3			79520.4	68853			89652	77187.7	31339.9		85083.1	114633	128867			52613.7	93504.5	278468	84435.6			169434	312821
succinylcarnitine (C4-DC)			492401			296895			189783			494533	1.31156e+06	189859	925911			330737	12963369	563063	284219		229214	488696		326804	125300		263089	342591	278238	236184	209356					372858	201231	500217	224410	366289	349478	326804	463323		172173	449455	742659
sucrose	392373	825318	1522238	43930.9	40703.1	115343	300417	317445	23938.3	558576	2.20399e+06	93966.1	661296			636535	80645.8		2.46256e+06			29842.6	49471.8	68008.3	400162	1.73145e+06	4.75793e+06	15210155	3.28957e+06	17113232	6275811	6997119			61177.7	169272	567365	1.45638e+06		49286.8		168065	269263	8.08027e+06	7.16089e+06	1.57322e+06	216352	549787
sulfate of piperine metabolite C16H19NO3 (2)*					173012	452194		41551.3		378787			57369.2							1314604					298308						122737					398553	205469		41783.2	822675	114560
sulfate*	9341380	10501607	18837646	7108357	13062643	8680419	12773544	18287232	18375994	13907893	16073641	11536278	18333718	5.42094e+06	24573514	9924960	19098466	17070832	58720892	18842698	26981610	19632190	16771226	14566689	10488388	10933995	10629445	10458352	13564363	14445143	11708069	15629981	12706672	13372340	12166921	14909231	11090100	18009422	15353621	6.44291e+06	13656451	17259230	12835209	15366196	18141230	14144128	10247066	15474016	14208906
tartarate	160765	136833	169456	125020	150455		113720	93353.6	117400	213775	166141	133931	321298	127949	188636	635967	139175	2.33444e+06	745330	172091	76884.5	421164	144714	234885	138828	213781	147634	113270	182488	188430	169094	4.37683e+06	146801	164158	159750	157162	157911	172659	166141		167518	131493	245694	179232	258383	186918	147249	135841	213657
tartronate (hydroxymalonate)	535593	293861	546602	380943	892600		349536	134133	542688	603866	314215	168869	477380	206863	348737	468444	701246	587793	511274	718764	306737	443110	303159	1.24945e+06	703697	932045	329284	386367	905953	1.03249e+06	586684	969060	262910	888177	800929	707696	240411	610451	469017		662453	464106	494871	134754	876189	369083	197548	366884	478730
taurine	133683488	77416224	89426272	78032944	87842640	45689992	67029956	94634832	73095112	55114284	50652604	33906840	99309688	73624976	77864984	75999952	196789008	140978240	29838582	137680640	110326632	62983636	59455616	149841312	177537440	179540928	146688368	136305456	172963360	75435400	121148416	128751192	89672696	83598832	82630808	71961656	60827628	96637624	68374960	32978248	72071656	36176876	99526024	43182996	81088632	108613568	67570760	142083392	102478472
tauro-beta-muricholate							17707.2		147689									333474		384917		328377		213172		58271.9	15826.7			66915.9
taurochenodeoxycholate	937015	4396461	13059242	808132	5325840	1.10062e+06	850637	5.22845e+06	8957273	1.39667e+06	1.29656e+06	3232805	4.00691e+06	1.00423e+06	11972521	14602656	404771	470607136	1.82341e+06	31625524	236618	217340176	3.68863e+06	9351356	1.47046e+06	1.54794e+06	1548975	937740	1.0193e+06	2.96666e+06	2.95483e+06	1.68513e+06	9946682	449411	870626	696305	395760	2.69307e+06	21455500	1.45341e+06	8870596	2.61801e+06	3.50412e+06	2.06379e+06	7931922	821718	4593283	2.01864e+06	4.22185e+06
taurochenodeoxycholic acid 3-sulfate	106890	229779	673751	124865	1.35661e+06	445711	145704	625734	443531	1.62572e+06	1.3216e+06	680157	405633	614809	8977371	965170	42682.4	70150608	731624	6656615	73816.5	14434955	609060	993620	62574.9	278103	78010.3	100829	155150	112722	149924	234854	280684	99466.1	95870.2	115188	55979.6	194140	582958	156943	755810	1.07912e+06	2221843	2843252	1.54885e+06	108670	902363	505491	1.27216e+06
taurocholate	77899.4	2130832	2.5808e+06	391119	1.67257e+06	163352	301020	2.08551e+06	1.94016e+06	516604	338881	3.74564e+06	1.38827e+06	92372.3	3.96323e+06	2.31467e+06	67467.3	283764288	193497	9991640	85549.4	57222392	354080	3.06953e+06	285682	648239	373430	183768	78147.3	533832	689942	307086	4672262		80354.2		794197	393310	2.64553e+06	309325	2.62748e+06	717514	345686	170983	1.81123e+06	875837	1147170	96645.2	636717
taurocholenate sulfate*	2.31615e+06	458301	3.40293e+06	273386	5.79146e+06	3.33206e+06	1.0152e+06	2.39097e+06	4508981	2.70523e+06	1.09354e+06	185869	7.38677e+06	1.62572e+06	13527382	826485	881487	12516978	1.07392e+06	2.47617e+06	1.85681e+06	4.31453e+06	3.40937e+06	2419828	405220	692586	624831	267982	2564542	1.32914e+06	834311	1.14582e+06	1.09367e+06	3.40029e+06	1.8785e+06	1.5688e+06	115346	1.13822e+06	725885	1.5846e+06	5.2313e+06	542712	5.71858e+06	910240	1.55225e+06	298268	1.60403e+06	2775787	6.86241e+06
taurodeoxycholate	1.28364e+06		1.78323e+06	14996.9	754461		614765	641647	38540668	140525		504178	287235	376136		4232370							592318	7.86346e+06	2.61319e+06	705116	2.74367e+06		67927.9	10498812	744004	2528782	2962535	60135.3	673209		773826	891278	1295761		594853	1.08379e+06	560672		1.75257e+06	805078			366667
taurodeoxycholic acid 3-sulfate	300839				263981		132664	241030	2.09623e+06	269536	384265	474764	94905.6	1.21046e+06		777565						665814	102532	966004	191569	153415	421559			642669		359980	1.3065e+06		326859		2.19747e+06	325834	715495		124866	3.43335e+06	3.57724e+06		3.32333e+06	796347			417470
taurolithocholate 3-sulfate	4.22833e+06	52536.6	150533		912455	279390	261863	150486	6149210	273157	242622		218738	1.53836e+06	797311	281708		6.43706e+06		139086	1.7978e+06	3.57817e+06	203048	2333277	435800	735507	1.19284e+06		323370	2767079	77787.6	2.59663e+06	1340393	440489	628824		254373	444016	199296	50392.4	347446	4895658	2481736	51688.4	397264	848332	38267	76087.8	1.43857e+06
tauroursodeoxycholate	131577	437429	1.01197e+06		378150	120328		178080	481491		96148.1	258106	294546		3390531	1.95131e+06	95114.8	112004184	79122.8	27155736		173033312	83894.3	1.13455e+06	91696.2	84864	56355.6	82454.4	36900.3	93277.1	193852		1.7559e+06			62031.2		205276	2.56861e+06	227529	892900	184858		32015.7	1.33856e+06	87232.8	69157.5	424417	145323
tauroursodeoxycholic acid sulfate (1)	98863.3	253256	453988		593369	91988				365920	1.13048e+06	1.07358e+06	398385	133147	11054856	1.25056e+06		11667762		33884668		80201096	237465	871616				80778.3			52103.1		608210						1.06978e+06		205330	662134	450487	741182	2.6209e+06	81428.1	105060	306440	457489
tetradecadienedioate (C14:2-DC)*	150011	43441.9	102486	48061.5	143394	303072		192089	164192	46352	385866	40268.9	703805	86233.2	162926	33516.2	316924	819201	349263	313618	101332	559082	87815.3	350634	276870	120189	85326.9	156067	106898	182843	63332.7	96471.2	111380	191861	98100.8	254692	60011.7	182588	251772	146906	190266	43496.2	159660	54302.4	54947.3		149760	584047	117047
tetradecadienoate (14:2)*	14061787	1.42482e+06	4.58568e+06	5.99109e+06	5.27272e+06	8056297	2.10681e+06	12572906	3.1736e+06	9672425	10349765	3.68189e+06	12043964	9542801	14000824	3370697	14496355	36678784	7827970	15849543	9371515	62188108	11176870	11386927	6.98651e+06	5.47606e+06	3083645	5171081	16499400	13842543	3.70909e+06	3.93795e+06	5717202	8875646	5.32323e+06	10313852	11854665	8.23133e+06	17018722	4.09417e+06	12812596	4.8449e+06	21191286	14741831	3108771		10475904	16259729	13226919
tetradecanedioate (C14)	412610	297071	231335	178639	429726	401907	209321	660866	466061	287463	1.43901e+06	455349	552995	224325	662774	211770	381320	3.31267e+06	515973	688520	197572	849676	238340	632754	396666	216020	157650	146967	293007	344373	363365	294665	475761	430215	118261	323633	311650	303281	728865	180870	677730	754708	531652	409841	461848	213024	251186	623138	283005
tetrahydrocortisol glucuronide	652255	213108	579877	329818	243641	242203	59615.8	349617	103047	224753	390265	325698	1.3766e+06	453112		377773	432150		2.60508e+06	101404	492489	63975.7	355220		428938	140088	183854	404254	384371	265327	423992	221403	373246	297700	179964	336968	463656	357850	178441	59635.7	340708		1.11991e+06		38837.1		53386.3	617099	657465
tetrahydrocortisol sulfate (1)	90347.7		194158	134572	103499	58188.4		161067		233124	480438	69136.6	231679	222845		98838.7	93179.3		418659		64381.2		34680.1	88056.2	57018.7		28008.8	60314.1			33522.1	27954.9	114339	91763.5	62172.2	40211.3			98677.5		53245.2		536455		57523.5			99812.3	149216
tetrahydrocortisone glucuronide (5)	521493	82099.8	83585.6	36504.2	110173	77456.5		58456.1		32286.5	52932.4		390059	97802.8		92474.2	204496	62030	578219	73178.9	133891		43925.5		395352	92288.3	110797	362821	257803	238840	363650	191474	54901.4	93722.7	47092.4	129818	104586	88334.2			126228		169070					106784	97808.3
theanine		215992			30792								172788					77099.4						402379	405485	340836	86091.4	3123794	61583	221423	2.75458e+06					117838		49171.4		162812									4.02721e+06
theobromine						173628				1.86789e+06	2.15572e+06				248491	121574		410903						569818	1471999			2.42425e+06		390020	705027					334116	875143			1.81532e+06							513453	615154	9377409
theophylline						7480787				3.80896e+06	607181		164636		672914	421744	474265	5266520						771545	2707684		295382	6812919		778087	2097686			192005		883689		350456		3.86445e+06				774816	868260	276883	2.56698e+06	1267242	30022518
thioproline	439780	608400	755870	684830	537348	478372	320815	603058	427643	115701	735807	442182		483582	464039	548803	1.02526e+06	395060		932620	9509736	9345995	2512576	1.00772e+06	463751	578839	484523	463824	447033	374740	385846	385949	603162	135062	168767	310287	174247	111552	405087	604331	508650	856945	1.23411e+06	261750	842652	682862	350128	3.96627e+06	775273
threonate	215655600	114235272	174772912	175654768	354484160	220041360	153848176	45821420	179390384	210889008	181669792	54189360	439287840	116824896	375115552	374223232	260375072	70011664	329595008	176700672	72091160	130482320	93101640	252866832	231356992	320825760	132914016	143945584	223982016	365356576	232281056	331304032	80123648	252689376	360529024	238393280	83481352	213271920	174652272	81448520	209079744	169101152	133726656	73242192	443931328	107728848	80339400	183479104	76924176
threonine	87464248	144582576	131122016	107339344	159620576	111703352	107037864	206937136	169961936	102331688	129362672	83404632	225591648	81579840	273309408	125277056	210853488	419967616	331287872	450901600	519047552	412638816	504503840	203073520	183758848	232752080	208693888	197589808	323828896	267915968	171783200	240015632	154629424	154858064	191993952	132026320	165912208	125154352	127471888	107985096	125019464	276850880	168424656	116964624	128498344	212968976	212694464	195691424	202688432
threonylphenylalanine		30855.5															72808.1			29578.2		39278.7			55717.1	43855.6	56254.6	38912.9	53770.9	58767	78252.2	75736.7			42761.9	22819.7					41319.5		42101.2					56680.4
thymol sulfate	427651	268708			196877	238257			83200		192205	157305	69098.5		69180.7	174260	158022	651365		340101		307622	144973	28080.5	369733	65881.1			21115030	130319	1.24208e+06	903167			166339	1.47521e+06		71971.6		219970					164605	94825.2		370712	159409
thyroxine	243247	507194	601534	338349	768309	843325	438940	722673	475074	429047	384558	447551	402304	229620	307435	408544	642910	469715	67369	751850	473827	449344	652692	852326	397767	423776	607259	645043	771668	417297	631532	909567	461949	532862	532171	491289	306479	479363	260219	575054	341253	155564	337417	287469	368318	327919	286350	803820	779002
tigloylglycine		301321			424286	938695	163456		414193	234566	330759	307864	365944			401538	316191	602440	4339228	281587	628177	125737		281062	713755	334640		308540	383277			606082			456641	286371	244120	318859		321517	506225	992965	207620		431596	492212	289462	350292	539913
tiglyl carnitine (C5)	373457	191578	1054371	184401	739212	188688	181555	371137	412444	832665	1.06138e+06	565996	3.90675e+06	164184	1.10422e+06	935064	233773	717315	59902148	585210	1.34223e+06	779847	1.05423e+06	859042	434680	971980	478700	428858	436652	684237		598816	242259		577304	268972		655984	450434	170135		1.49324e+06	475028	1.1141e+06	843486	518701	229475	436006	1.17456e+06
trans-3,4-methyleneheptanoate	973093	1.05494e+06	1.31268e+06	654938	1.53293e+06	1.58616e+06	358868	1.19547e+06	1.45384e+06	1.08221e+06	5.40212e+06	763245	2.17775e+06	667264	1.07246e+06	1.28343e+06	393898	1.30363e+06	4621894	1.17076e+06	932895	2.23186e+06	907295	823432	1.08891e+06	791430	724157	237181	741246	1.2609e+06	603264	799402	577928	1.03759e+06	1.0898e+06	1.97707e+06	2.11672e+06	2.44458e+06	5.74283e+06	355596	2.31721e+06	408480	2.32335e+06	388173	1.34042e+06	138379	847587	612734	1.01697e+06
hydroxyproline	24131338	38110904	9340878	10707304	17474150	11720890	13081818	39282884	24842886	9956487	17102528	14643847	70836096	11715019	22353290	13525222	45688348	21386628	50920832	63999620	24920782	34879980	23356908	44565656	83428512	29491722	60662196	39621284	67712000	30629756	33360104	61886164	28547262	21349998	61716412	24271436	29238910	31089530	15153760	18010412	16795922	22800838	24023340	12898847	10571758	15239116	13724078	28388254	40414016
trans-urocanate	1.53175e+06		1.28137e+06	1.09838e+06	975931	953044	819745	1.75337e+06	1.15223e+06	3.14515e+06	2.34447e+06		736558	732972	2.26905e+06	897096	2.48746e+06	7.23609e+06	3.81001e+06	4.60643e+06	1.49947e+06	2074211	875484	1.6656e+06	657879	1.70223e+06		957893	1377910	252180	1381131	4.34483e+06	2394692	1.28076e+06	937425	819766	1081608	7.3354e+06	383847	841926	1.44264e+06	6.82963e+06	786166	1.13015e+06	2.96132e+06			2.2091e+06	1499962
tricosanoyl sphingomyelin (d18:1/23:0)*	122981240	70345784	100362704	48947732	99959200	119550568	64879304	59412568	104157416	137757440	77565656	70434824	87820888	49614596	176922320	67984344	146509680	37310572	33848832	84250512	60941184	41417256	65241236	125017856	132327496	68279184	94655256	62991612	153674976	104817800	71110176	80576968	82284240	76011448	93051480	63552520	67325000	78413984	65459376	91084576	83027488	63843232	107308608	89825456	79108752	60500420	126949848	88523296	44263864
tridecenedioate (C13:1-DC)*	479709	85158.5	265409	100851	259445	227441		251759	373749	207419	734347	213024	739424	172380	433915	286078	264897	365473	544137	350610	108129	364374	118815	376315	378493	235027	280700	213525	349077	420186	140478	147980	299715	242254	139286	246618	83373.7	526524	211102	250920	330909	144556	463808	104070	263873	72639.2	140677	607571	266945
trigonelline (N'-methylnicotinate)	1.83885e+06	4563418	6.93234e+06	1.42048e+06	1.22564e+06	599022	3.15093e+06	1.71926e+06	2.4408e+06	3153942	1.41129e+06	4.05477e+06	6.86034e+06	716355	3552807	5.04166e+06	2.67663e+06	5150131	2555792	2.8015e+06	653022	662992	5479113	748517	2.77126e+06	6.61384e+06	1.5133e+06	1.69919e+06	4.34078e+06	3.17912e+06	1.05925e+06	12783243	2.07553e+06	751560	3506111	2.45298e+06	9790099	5071320	4.15011e+06	1.3469e+06	1.04448e+06	2.39411e+06	2760587	6875033	9197342	4210412	1.08688e+06	2.76085e+06	4.37122e+06
trimethylamine N-oxide	39242464	48791616	1.90249e+06	746651	12763857	11203654	11640427	21790210	60975332	3456267	97335240	8092760	422949504	11706861	39082220	9047854	26822736	52122380	16038732	19429532	109185520	11127605	2.1809e+06	54466852	45079356	48119612	22176960	24695896	28094490	66405548	35714460	46378168	19264008	13190559	88650472	17026648	25743632	16748294	30776902	4664864	20899330	20358210	17058404	20288638	29272964	82589072	911582	14817815	28816508
trizma acetate							40038608	6733989		1.86075e+06	4.86313e+06			76185.2			4.35564e+06		54079564			71322.2	173563		106321	407674	2692196	6.81732e+06	1327368	7.69559e+06	2.67437e+06	3522531						2692196				1076237		2.56018e+06				11086889
tryptophan	391354560	303629280	416933536	274723456	455976192	227450768	344502080	489690688	486490368	305855072	403261920	272419200	502346976	222836000	589003712	588648448	519960672	425732608	502292128	765348544	632825728	428777952	741451136	531014688	493209504	547650944	493882848	550134208	626579328	484902016	553119232	643898880	514527008	342497728	335239776	295767968	200424752	304878656	407651392	306232608	314960544	508495168	491662752	168604832	373553888	491237440	322644352	539419712	676248704
tryptophan betaine	12687708	474609	10326733	1.47278e+06	9740118	1.6092e+06	7.68621e+06	4.62297e+06	14538100	7.03358e+06	1.78579e+06	591082	11871022	1.63963e+06	476989	2.83934e+06	4506071	36966984	8932790	13745863	6.41929e+06	9748711	37494604	15110765	22655166	9291153	17106348	15096913	79317464	14415944	359147	24110002	1.0147e+06	14135347	9167464	17497042	4.8345e+06	4.82715e+06	2.87472e+06	9863806	8.04899e+06	1.91472e+06	6.98683e+06	1.31334e+06	2.98137e+06	5.01803e+06	6746630	8550041	63553692
tyramine O-sulfate		48532.1	27636.9	32248.9		52993.4	28773.4	136799	83995.3				274332		25533.5	21483.9	167332	409517	174147	310405	1.84635e+06	23191.7	1.35091e+06		87365.5	143997		259400	1.26555e+06	45406.9	583431	983134	27726.8		47018.1		453499	53562	17265.1					140398	44584	156800		1.15254e+06	306767
tyrosine	184081664	262007344	243378720	174536992	312239840	148115728	149467968	332512672	316253888	245481568	277155808	300533408	333582176	186428016	334093120	578699520	346671104	812540416	354186016	668324736	256964192	568699200	365246144	245674544	208853520	259167616	210875872	240782912	315222656	307497792	202301952	321512832	363041248	180770576	185809840	183706720	216448976	180239648	311980448	126719232	186211440	426917152	269368768	332018752	283437888	294251296	281598624	268292368	332716672
undecanedioate (C11-DC)	728941	425627	484383	525270	616440	1.03839e+06	426945	856794	771104	986500	1.06746e+06	1.16452e+06	1.45659e+06	858650	821059	388800	1.8708e+06	975725	1.01744e+06	521462	1.09979e+06	2446168	455866	672432	708766	466524	435826	442248	547278	645101	655543	564945	523085	935355	534544	437404	483828	758308	670736	393617	1.38164e+06	798861	1.29447e+06	781516	480321	364946	1083669	1.12566e+06	753136
undecanoate (11:0)	3.78268e+06	3.71486e+06	3.33689e+06	3607427	3.17521e+06	3.89178e+06	3.64749e+06	3.6533e+06	3.40282e+06	3.82044e+06	3.19801e+06	4237357	3.74665e+06	3754645	3.01811e+06	3.34093e+06	3.38562e+06	3979554	2715601	3.6598e+06	3.25922e+06	4864742	3.28544e+06	4975274	3015516	2.79022e+06	2.90886e+06	3.17095e+06	3.33098e+06	3255058	3.04771e+06	3.35412e+06	3.27639e+06	3.80676e+06	2.99578e+06	3.27944e+06	3389800	3.70594e+06	3.24821e+06	3.40458e+06	3.92571e+06	4.12521e+06	3.65183e+06	3.19831e+06	3.16404e+06	2.86554e+06	3325927	3.60293e+06	3.78034e+06
undecenoylcarnitine (C11:1)	1.37746e+06		1.11856e+06	291308	823902			719578	822877	1.10236e+06	465666	603165	2.29027e+06	323855	1.5242e+06	699994	1.06577e+06	405989	2.6892e+06	394154	428231	683004	387319	739411	700243	620673	596811	476283	1.05605e+06	865162	341789	561593	721785	309211	471169	293990	168115	2.71521e+06	474487	702524	406362	353958	558492	538069	1.06805e+06	237134	366186	561274	742387
uracil	204377		109178		98776.4		44145.3	153014	149662	144664	164400		347969	41191.5	218705		135549	222456	405479	87629.9	261224	157392	122374	155923		76905	76602.1	76907.6		151957	45274.8	111200	101996	221747	114988	125011	82128.5	225955		94451.9	222670	165726	223349	143624	133792	113475	81861	145704	150276
urate	60676220	50749008	74460104	31751088	63772724	55632708	42133520	61874844	30477902	45924272	66723076	35029688	31819288	54591716	39254000	37480856	75549232	56709576	60522060	65684352	84862376	23948104	48267224	48146876	60727812	49444032	45887008	82008376	40115284	46128112	50008760	37633852	58104764	84851976	37869964	30119598	38309000	73656728	45728500	91927456	91185848	39552980	58033700	25306864	37230856	31883598	25606848	43117580	74187720
urea	222016224	217972928	341214016	102618264	201311808	231865760	206633456	239600336	278057600	171692800	287879328	215156544	1812071296	158148784	391194240	287139680	308711872	240509728	8989203456	421914752	636351936	691733632	234488704	485750432	513909024	350004448	394116832	261449312	445336608	621549952	288703264	339931040	204558880	141349984	234657344	164234688	149121600	418791424	242560816	205602784	209717760	500852288	350692512	522744128	287255968	323293248	107309120	267479536	626155328
uridine	13112307	9891463	17127950	9518149	14009483	13760198	10438914	11088952	14950848	11837668	12089646	5.98197e+06	15893342	9560763	19205978	9100681	27791758	22383694	15697933	24998476	25780256	18865936	16029444	22527604	25451986	20656694	20490636	22210746	20848472	21630780	17664784	25308404	15325202	13165228	16856936	12463991	11631890	14726040	13072779	12038517	10471371	6859036	17514872	4228246	11447245	12173129	12247203	22986222	16647895
ursodeoxycholate	1.02484e+06	1.25535e+06	233858		869404	876498	237984	578123	521206	251243	1.08549e+06	842772	839374	44860.4	3.9598e+06	1.17758e+06	1.64373e+06	32230136		27225092		36753200	100007	1.37965e+06	1.76593e+06	189338	165092	1.25676e+06	689740	536328	1.08089e+06	112924	5810011	309710	869404	3.4237e+06	74024.9	10815948	6.92564e+06	1.35016e+06	2798972	227684	308193		4301203	435831		5.623e+06	102208
valerate (5:0)	133194	1.02478e+06	821720		659111	357326	1.10811e+06	969813	239451	339519		1.86688e+06	4014508	349549	1.5121e+06	333854		433908	823640	2.08848e+06	495064	403114	1.60738e+06	489998	410741	982566	303348	846387	372966	1.22382e+06	406198	1.64061e+06	327625	588617	214264	1.77684e+06	1.36067e+06	2.17604e+06	247100	221694	788895	906694	445223	1.89722e+06		339680	2.68727e+06	452413	884770
valine	542268096	463664544	522942304	324137376	647586624	368286656	562711744	661905472	588966464	396593440	396398464	343051072	959353792	318970240	1277951872	490255904	579445824	678859392	1050817216	863642112	1042693760	805541248	1110270336	1005550528	786756352	672294144	803446400	628510592	860134016	720660864	857094464	831569600	555674688	578748608	503903488	398591008	348775200	568250688	431569440	558215424	524337024	716486720	690010240	473160352	343234368	659630080	564721728	699833408	597803776
valsartan																																												21042336
valylglycine	383363	260477	168115	96054.6	252791	113654	234900	248843	160286	151297	68975.5	81884	2223205	173942	401358	284520	214546	248050	6123516	377715	535977	445464	313482	555667	305938	262961	220434	228878	414782	270083	370227	313462	256183	390746	201327	148429	187837	243883	186218	286266	244807	593009	245687	276922	67270.6	202180	190824	288643	261719
vanillactate		42393.4		43287.8	30295	67208.8			19610.2		51442.6		288301			48245.3	87282.3	81752.6	3672183	101727	53240	113171		77049.3	45350.1	56111.5	66232.1		30370.2		32517	21351.7		26110.9		51952.7	55277.6	151381	38557.6	53240	26771.5		55768.7		44246.2	43167.7	37246.2	98180.7	249647
vanillic acid glycine	35317.9	88918.5	17789.1				50686.6	53898	35758.8				117082			65987.7	73832.3		113156						32295.4	210713			39419.4	136274	91048.9	82342.9						45449.6				49355.1				44953.3
vanillic alcohol sulfate																199505										404360	90835		70522.2			69017.9
vanillylmandelate (VMA)	118960	155431	188696	94876.2	82999.5	223665	85141.8	140086	246983		174432	89383.2	1.53734e+06	95448.2	151277	152113	272222	201078	8052083	192002	307472	162770	60384	333014	237157	201954	188553	191640	106900	198792	131071	130769	137577	111903	108005	95380.6	66608.7	382940	165305	185616	106718	131498	251788		209986	200501	112585	221700	317061
xanthine	27888098	11145432	10964516	8.38449e+06	16839694	10127143	12609736	15097962	10640430	19017072	11599488	8.29134e+06	16878530	7774051	31284616	14660201	23673820	43347372	21130172	23824672	37525812	21390266	18418926	19790480	11633306	12225880	9910138	13256153	14965305	6117347	18235492	10342563	9436707	16630236	9702017	11632946	14992454	13095762	15312191	10978099	20858912	14635185	13208312	11289083	18670502	17955962	11707889	25453364	12661085
xanthosine			52828.1	44683.2	33780.5	35313.8					47533.1				40841.7	52154.2	95762.4	166202	313983	88886.8	111713	105503	55560.9		76574.1	28451.8							23367.5					51265.1	133985				43984.5	40744.4	63755.1	57975.4	17409.4	232657	54400.6
xanthurenate									152827																								120713							138477			277084		152827	38375.5
[truncated: 47 more columns]
